# Supplementary material for: Piperidine-1-carboxamidinium ethyl carbonate
Source: Acta Crystallogr Sect E Struct Rep Online. 2012 Nov 10;68(Pt 12):o3310. doi: 10.1107/S1600536812045497 (PMC3588849; doi:10.1107/S1600536812045497)
Supplement: Supplementary file 1 [file e-68-o3310-sup1.cif]

##############################################################################
#                                                                            #
# This CIF contains the data in a paper accepted for publication in          #
# Acta Crystallographica Section E. It conforms to the requirements of       #
# Notes for Authors for Acta Crystallographica Section E, and has been       #
# peer reviewed under the auspices of the IUCr Commission on Journals.       #
#                                                                            #
# Full details of the Crystallographic Information File format               #
# are given in the paper "The Crystallographic Information File (CIF):       #
# a New Standard Archive File for Crystallography" by S. R. Hall, F. H.      #
# Allen and I. D. Brown [Acta Cryst. (1991), A47, 655-685].                  #
#                                                                            #
# The current version of the core CIF dictionary is obtainable from          #
# ftp://ftp.iucr.org/pub/cif_core.dic.                                       #
#                                                                            #
# Software is freely available for graphical display of the structure(s)     #
# in this CIF. For information consult the CIF software page                 #
# http://www.iucr.org/resources/cif/software.                                #
#                                                                            #
# This file may be used for bona fide research purposes within the           #
# scientific community so long as proper attribution is given to the journal # 
# article from which it was obtained.                                        #
#                                                                            #
##############################################################################
data_I
_audit_creation_method     SHELXL97
_chemical_name_systematic
;
Piperidine-1-carboxamidinium ethyl carbonate
;
_chemical_name_common     ?
_chemical_formula_moiety     'C6 H14 N3 +, C3 H5 O3 -'
_chemical_formula_sum     'C9 H19 N3 O3'
_chemical_formula_iupac     'C6 H14 N3 +, C3 H5 O3 -'
_chemical_formula_weight     217.27
_chemical_melting_point     397
_symmetry_cell_setting     monoclinic
_symmetry_space_group_name_H-M     'P 21/n'
_symmetry_space_group_name_Hall     '-P 2yn'
loop_
    _symmetry_equiv_pos_as_xyz
    'x,y,z'
    '1/2-x,1/2+y,1/2-z'
    '-x,-y,-z'
    '1/2+x,1/2-y,1/2+z'
_cell_length_a     11.8320(6)
_cell_length_b     7.2407(4)
_cell_length_c     13.3755(9)
_cell_angle_alpha     90.00
_cell_angle_beta     105.292(3)
_cell_angle_gamma     90.00
_cell_volume     1105.33(11)
_cell_formula_units_Z     4
_cell_measurement_reflns_used     2732
_cell_measurement_theta_min     0.41
_cell_measurement_theta_max     27.88
_cell_measurement_temperature     100(2)
_exptl_crystal_description     plate
_exptl_crystal_colour     colourless
_exptl_crystal_size_max     0.25
_exptl_crystal_size_mid     0.20
_exptl_crystal_size_min     0.05
_exptl_crystal_density_diffrn     1.306
_exptl_crystal_density_meas     ?
_exptl_crystal_density_method     'not measured'
_exptl_crystal_F_000     472
_exptl_absorpt_coefficient_mu     0.098
_exptl_absorpt_correction_type     none
_exptl_absorpt_process_details     ?
_exptl_absorpt_correction_T_min     ?
_exptl_absorpt_correction_T_max     ?
_exptl_special_details     ?
_diffrn_ambient_temperature     100(2)
_diffrn_radiation_type     MoK\a
_diffrn_radiation_wavelength     0.71073
_diffrn_radiation_source     'sealed tube'
_diffrn_radiation_monochromator     graphite
_diffrn_measurement_device_type     'Bruker--Nonius KappaCCD'
_diffrn_measurement_method     '\f scans, and \w scans'
_diffrn_detector_area_resol_mean     ?
_diffrn_reflns_number     4452
_diffrn_reflns_av_R_equivalents     0.0467
_diffrn_reflns_av_sigmaI/netI     0.0488
_diffrn_reflns_theta_min     2.05
_diffrn_reflns_theta_max     27.87
_diffrn_reflns_theta_full     27.87
_diffrn_measured_fraction_theta_max     0.999
_diffrn_measured_fraction_theta_full     0.999
_diffrn_reflns_limit_h_min     -15
_diffrn_reflns_limit_h_max     15
_diffrn_reflns_limit_k_min     -9
_diffrn_reflns_limit_k_max     8
_diffrn_reflns_limit_l_min     -17
_diffrn_reflns_limit_l_max     17
_diffrn_standards_number     0
_diffrn_standards_interval_count     0
_diffrn_standards_interval_time     0
_diffrn_standards_decay_%     ?
_refine_special_details
;
Refinement of <i>F</i>^2^ against ALL reflections. The weighted <i>R</i>-factor
<i>wR</i> and goodness of fit <i>S</i> are based on <i>F</i>^2^, conventional
<i>R</i>-factors <i>R</i> are based on <i>F</i>, with <i>F</i> set to zero for
negative <i>F</i>^2^. The threshold expression of <i>F</i>^2^ >
\s(<i>F</i>^2^) is used only for calculating <i>R</i>-factors(gt) <i>etc</i>.
and is not relevant to the choice of reflections for refinement.
<i>R</i>-factors based on <i>F</i>^2^ are statistically about twice as large
as those based on <i>F</i>, and <i>R</i>- factors based on ALL data will be
even larger.
;
_reflns_number_total     2638
_reflns_number_gt     1982
_reflns_threshold_expression     I>2\s(I)
_refine_ls_structure_factor_coef     Fsqd
_refine_ls_matrix_type     full
_refine_ls_R_factor_all     0.0647
_refine_ls_R_factor_gt     0.0418
_refine_ls_wR_factor_gt     0.0939
_refine_ls_wR_factor_ref     0.1058
_refine_ls_goodness_of_fit_ref     1.016
_refine_ls_restrained_S_all     1.016
_refine_ls_number_reflns     2638
_refine_ls_number_parameters     153
_refine_ls_number_restraints     0
_refine_ls_hydrogen_treatment     mixed
_refine_ls_weighting_scheme     calc
_refine_ls_weighting_details
         'calc w=1/[\s^2^(Fo^2^)+(0.0412P)^2^+0.4240P] where P=(Fo^2^+2Fc^2^)/3'
_atom_sites_solution_hydrogens     difmap
_atom_sites_solution_primary     direct
_atom_sites_solution_secondary     difmap
_refine_ls_shift/su_max     0.000
_refine_ls_shift/su_mean     0.000
_refine_diff_density_max     0.279
_refine_diff_density_min     -0.232
_refine_ls_extinction_method     none
loop_
    _atom_type_symbol
    _atom_type_description
    _atom_type_scat_dispersion_real
    _atom_type_scat_dispersion_imag
    _atom_type_scat_source
    C C 0.0033 0.0016 'International Tables Vol C Tables 4.2.6.8 and 6.1.1.4'
    H H 0.0000 0.0000 'International Tables Vol C Tables 4.2.6.8 and 6.1.1.4'
    N N 0.0061 0.0033 'International Tables Vol C Tables 4.2.6.8 and 6.1.1.4'
    O O 0.0106 0.0060 'International Tables Vol C Tables 4.2.6.8 and 6.1.1.4'
_computing_data_collection     'COLLECT (Hooft, 2004)'
_computing_cell_refinement     'SCALEPACK (Otwinowski & Minor, 1997)'
_computing_data_reduction     'SCALEPACK (Otwinowski & Minor, 1997)'
_computing_structure_solution     'SHELXS97 (Sheldrick, 2008)'
_computing_structure_refinement     'SHELXL97 (Sheldrick, 2008)'
_computing_molecular_graphics     'DIAMOND (Brandenburg & Putz, 2005)'
_computing_publication_material     'SHELXL97 (Sheldrick, 2008)'
loop_
    _atom_site_type_symbol
    _atom_site_label
    _atom_site_fract_x
    _atom_site_fract_y
    _atom_site_fract_z
    _atom_site_U_iso_or_equiv
    _atom_site_adp_type
    _atom_site_calc_flag
    _atom_site_refinement_flags
    _atom_site_occupancy
    _atom_site_symmetry_multiplicity
    _atom_site_disorder_assembly
    _atom_site_disorder_group
    N N1 -0.01610(11) 0.84504(19) 0.10282(10) 0.0182(3) Uani d . 1 1 . .
    H H11 0.0373(17) 0.810(3) 0.0712(16) 0.030(5) Uiso d . 1 1 . .
    H H12 -0.0527(16) 0.949(3) 0.0829(15) 0.029(5) Uiso d . 1 1 . .
    N N2 -0.11973(10) 0.83590(18) 0.22402(10) 0.0162(3) Uani d . 1 1 . .
    H H21 -0.1508(14) 0.936(3) 0.1994(14) 0.019(4) Uiso d . 1 1 . .
    H H22 -0.1552(15) 0.779(3) 0.2649(15) 0.023(5) Uiso d . 1 1 . .
    N N3 0.01511(10) 0.60093(16) 0.22039(9) 0.0140(2) Uani d . 1 1 . .
    C C1 -0.04041(11) 0.75874(19) 0.18211(11) 0.0138(3) Uani d . 1 1 . .
    C C2 -0.02711(12) 0.4939(2) 0.29709(11) 0.0163(3) Uani d . 1 1 . .
    H H2A -0.0969 0.4214 0.2610 0.020 Uiso calc R 1 1 . .
    H H2B -0.0508 0.5798 0.3455 0.020 Uiso calc R 1 1 . .
    C C3 0.06700(13) 0.3636(2) 0.35824(11) 0.0192(3) Uani d . 1 1 . .
    H H3A 0.1322 0.4369 0.4019 0.023 Uiso calc R 1 1 . .
    H H3B 0.0338 0.2866 0.4046 0.023 Uiso calc R 1 1 . .
    C C4 0.11384(13) 0.2397(2) 0.28736(12) 0.0191(3) Uani d . 1 1 . .
    H H4A 0.0498 0.1632 0.2446 0.023 Uiso calc R 1 1 . .
    H H4B 0.1748 0.1564 0.3288 0.023 Uiso calc R 1 1 . .
    C C5 0.16564(13) 0.3613(2) 0.21824(12) 0.0219(3) Uani d . 1 1 . .
    H H5A 0.2320 0.4326 0.2617 0.026 Uiso calc R 1 1 . .
    H H5B 0.1963 0.2825 0.1709 0.026 Uiso calc R 1 1 . .
    C C6 0.07529(12) 0.4939(2) 0.15493(11) 0.0188(3) Uani d . 1 1 . .
    H H6A 0.1144 0.5805 0.1175 0.023 Uiso calc R 1 1 . .
    H H6B 0.0163 0.4232 0.1027 0.023 Uiso calc R 1 1 . .
    O O1 0.25289(8) 0.31135(14) 0.63820(8) 0.0173(2) Uani d . 1 1 . .
    O O2 0.36182(9) 0.34098(15) 0.52507(8) 0.0210(2) Uani d . 1 1 . .
    O O3 0.26553(8) 0.08408(14) 0.52492(8) 0.0175(2) Uani d . 1 1 . .
    C C7 0.29380(11) 0.2563(2) 0.56646(11) 0.0144(3) Uani d . 1 1 . .
    C C8 0.18221(12) -0.0237(2) 0.56032(11) 0.0169(3) Uani d . 1 1 . .
    H H8A 0.1079 0.0451 0.5511 0.020 Uiso calc R 1 1 . .
    H H8B 0.2132 -0.0548 0.6346 0.020 Uiso calc R 1 1 . .
    C C9 0.16276(14) -0.1971(2) 0.49492(12) 0.0232(3) Uani d . 1 1 . .
    H H9A 0.1235 -0.1652 0.4229 0.035 Uiso calc R 1 1 . .
    H H9B 0.1137 -0.2832 0.5215 0.035 Uiso calc R 1 1 . .
    H H9C 0.2384 -0.2551 0.4980 0.035 Uiso calc R 1 1 . .
loop_
    _atom_site_aniso_label
    _atom_site_aniso_U_11
    _atom_site_aniso_U_22
    _atom_site_aniso_U_33
    _atom_site_aniso_U_12
    _atom_site_aniso_U_13
    _atom_site_aniso_U_23
    N1 0.0210(6) 0.0191(6) 0.0183(6) 0.0056(5) 0.0120(5) 0.0059(5)
    N2 0.0193(6) 0.0147(6) 0.0175(6) 0.0039(5) 0.0100(5) 0.0048(5)
    N3 0.0151(5) 0.0161(6) 0.0124(5) 0.0021(4) 0.0064(4) 0.0022(5)
    C1 0.0155(6) 0.0145(6) 0.0115(6) -0.0020(5) 0.0037(5) -0.0012(5)
    C2 0.0177(6) 0.0194(7) 0.0141(7) 0.0018(6) 0.0086(5) 0.0035(6)
    C3 0.0228(7) 0.0207(7) 0.0154(7) 0.0043(6) 0.0072(6) 0.0048(6)
    C4 0.0243(7) 0.0145(7) 0.0207(7) 0.0026(6) 0.0098(6) 0.0027(6)
    C5 0.0232(7) 0.0229(8) 0.0240(8) 0.0081(6) 0.0137(6) 0.0062(6)
    C6 0.0229(7) 0.0206(7) 0.0168(7) 0.0060(6) 0.0122(6) 0.0028(6)
    O1 0.0201(5) 0.0178(5) 0.0171(5) -0.0018(4) 0.0104(4) -0.0027(4)
    O2 0.0244(5) 0.0221(6) 0.0209(5) -0.0078(4) 0.0139(4) -0.0052(4)
    O3 0.0188(5) 0.0184(5) 0.0181(5) -0.0050(4) 0.0099(4) -0.0041(4)
    C7 0.0123(6) 0.0181(7) 0.0131(7) 0.0006(5) 0.0037(5) -0.0003(5)
    C8 0.0169(6) 0.0186(7) 0.0174(7) -0.0021(5) 0.0081(6) -0.0004(6)
    C9 0.0250(7) 0.0238(8) 0.0241(8) -0.0083(6) 0.0121(6) -0.0052(7)
_geom_special_details
;
All e.s.d.'s (except the e.s.d. in the dihedral angle between two l.s. planes)
are estimated using the full covariance matrix. The cell e.s.d.'s are taken
into account individually in the estimation of e.s.d.'s in distances, angles
and torsion angles; correlations between e.s.d.'s in cell parameters are only
used when they are defined by crystal symmetry. An approximate (isotropic)
treatment of cell e.s.d.'s is used for estimating e.s.d.'s involving l.s.
planes.
;
loop_
    _geom_bond_atom_site_label_1
    _geom_bond_atom_site_label_2
    _geom_bond_site_symmetry_2
    _geom_bond_distance
    _geom_bond_publ_flag
    N1 C1 . 1.3262(18) ?
    N1 H11 . 0.88(2) ?
    N1 H12 . 0.88(2) ?
    N2 C1 . 1.3359(18) ?
    N2 H21 . 0.84(2) ?
    N2 H22 . 0.87(2) ?
    N3 C1 . 1.3498(18) ?
    N3 C2 . 1.4742(17) ?
    N3 C6 . 1.4842(17) ?
    C2 C3 . 1.5227(19) ?
    C2 H2A . 0.9900 ?
    C2 H2B . 0.9900 ?
    C3 C4 . 1.512(2) ?
    C3 H3A . 0.9900 ?
    C3 H3B . 0.9900 ?
    C4 C5 . 1.518(2) ?
    C4 H4A . 0.9900 ?
    C4 H4B . 0.9900 ?
    C5 C6 . 1.518(2) ?
    C5 H5A . 0.9900 ?
    C5 H5B . 0.9900 ?
    C6 H6A . 0.9900 ?
    C6 H6B . 0.9900 ?
    O1 C7 . 1.2485(16) ?
    O2 C7 . 1.2509(17) ?
    O3 C7 . 1.3706(18) ?
    O3 C8 . 1.4323(16) ?
    C8 C9 . 1.512(2) ?
    C8 H8A . 0.9900 ?
    C8 H8B . 0.9900 ?
    C9 H9A . 0.9800 ?
    C9 H9B . 0.9800 ?
    C9 H9C . 0.9800 ?
loop_
    _geom_angle_atom_site_label_1
    _geom_angle_atom_site_label_2
    _geom_angle_atom_site_label_3
    _geom_angle_site_symmetry_1
    _geom_angle_site_symmetry_3
    _geom_angle
    _geom_angle_publ_flag
    C1 N1 H11 . . 125.4(13) ?
    C1 N1 H12 . . 117.1(12) ?
    H11 N1 H12 . . 117.4(18) ?
    C1 N2 H21 . . 118.6(11) ?
    C1 N2 H22 . . 125.0(12) ?
    H21 N2 H22 . . 114.7(16) ?
    C1 N3 C2 . . 119.25(11) ?
    C1 N3 C6 . . 118.65(11) ?
    C2 N3 C6 . . 116.07(11) ?
    N1 C1 N2 . . 117.59(13) ?
    N1 C1 N3 . . 121.04(12) ?
    N2 C1 N3 . . 121.36(12) ?
    N3 C2 C3 . . 111.43(10) ?
    N3 C2 H2A . . 109.3 ?
    C3 C2 H2A . . 109.3 ?
    N3 C2 H2B . . 109.3 ?
    C3 C2 H2B . . 109.3 ?
    H2A C2 H2B . . 108.0 ?
    C4 C3 C2 . . 111.57(12) ?
    C4 C3 H3A . . 109.3 ?
    C2 C3 H3A . . 109.3 ?
    C4 C3 H3B . . 109.3 ?
    C2 C3 H3B . . 109.3 ?
    H3A C3 H3B . . 108.0 ?
    C3 C4 C5 . . 108.14(12) ?
    C3 C4 H4A . . 110.1 ?
    C5 C4 H4A . . 110.1 ?
    C3 C4 H4B . . 110.1 ?
    C5 C4 H4B . . 110.1 ?
    H4A C4 H4B . . 108.4 ?
    C6 C5 C4 . . 111.62(12) ?
    C6 C5 H5A . . 109.3 ?
    C4 C5 H5A . . 109.3 ?
    C6 C5 H5B . . 109.3 ?
    C4 C5 H5B . . 109.3 ?
    H5A C5 H5B . . 108.0 ?
    N3 C6 C5 . . 112.21(11) ?
    N3 C6 H6A . . 109.2 ?
    C5 C6 H6A . . 109.2 ?
    N3 C6 H6B . . 109.2 ?
    C5 C6 H6B . . 109.2 ?
    H6A C6 H6B . . 107.9 ?
    C7 O3 C8 . . 118.52(10) ?
    O1 C7 O2 . . 127.52(13) ?
    O1 C7 O3 . . 119.95(12) ?
    O2 C7 O3 . . 112.53(12) ?
    O3 C8 C9 . . 105.90(11) ?
    O3 C8 H8A . . 110.6 ?
    C9 C8 H8A . . 110.6 ?
    O3 C8 H8B . . 110.6 ?
    C9 C8 H8B . . 110.6 ?
    H8A C8 H8B . . 108.7 ?
    C8 C9 H9A . . 109.5 ?
    C8 C9 H9B . . 109.5 ?
    H9A C9 H9B . . 109.5 ?
    C8 C9 H9C . . 109.5 ?
    H9A C9 H9C . . 109.5 ?
    H9B C9 H9C . . 109.5 ?
loop_
    _geom_torsion_atom_site_label_1
    _geom_torsion_atom_site_label_2
    _geom_torsion_atom_site_label_3
    _geom_torsion_atom_site_label_4
    _geom_torsion_site_symmetry_1
    _geom_torsion_site_symmetry_2
    _geom_torsion_site_symmetry_3
    _geom_torsion_site_symmetry_4
    _geom_torsion
    _geom_torsion_publ_flag
    C2 N3 C1 N1 . . . . -170.39(13) ?
    C6 N3 C1 N1 . . . . -18.76(19) ?
    C2 N3 C1 N2 . . . . 11.15(19) ?
    C6 N3 C1 N2 . . . . 162.78(13) ?
    C1 N3 C2 C3 . . . . -160.06(12) ?
    C6 N3 C2 C3 . . . . 47.59(16) ?
    N3 C2 C3 C4 . . . . -54.20(16) ?
    C2 C3 C4 C5 . . . . 59.74(16) ?
    C3 C4 C5 C6 . . . . -58.57(17) ?
    C1 N3 C6 C5 . . . . 160.64(12) ?
    C2 N3 C6 C5 . . . . -46.85(16) ?
    C4 C5 C6 N3 . . . . 52.04(17) ?
    C8 O3 C7 O1 . . . . 4.51(19) ?
    C8 O3 C7 O2 . . . . -175.98(12) ?
    C7 O3 C8 C9 . . . . 175.66(12) ?
loop_
    _geom_hbond_atom_site_label_D
    _geom_hbond_atom_site_label_H
    _geom_hbond_atom_site_label_A
    _geom_hbond_site_symmetry_A
    _geom_hbond_distance_DH
    _geom_hbond_distance_HA
    _geom_hbond_distance_DA
    _geom_hbond_angle_DHA
    _geom_hbond_publ_flag
    N1 H11 O2 2_555 0.88(2) 1.99(2) 2.8120(10)
                                             155.0(10)
                                                    y
    N1 H12 O2 4_464 0.88(2) 1.88(2) 2.7470(10)
                                             173.0(10)
                                                    y
    N2 H21 O1 4_464 0.84(2) 2.19(2) 3.0330(10)
                                             175.0(10)
                                                    y
    N2 H22 O1 3_566 0.87(2) 2.06(2) 2.9230(10)
                                             170.0(10)
                                                    y
data_global
_journal_date_recd_electronic     2012-10-31
_journal_date_accepted     2012-11-03
_journal_name_full     'Acta Crystallographica, Section E'
_journal_year     2012
_journal_volume     68
_journal_issue     12
_journal_page_first     o3310
_journal_page_last     o3310
_journal_paper_category     QO
_journal_paper_doi     10.1107/S1600536812045497
_journal_coeditor_code     KP2439
_publ_contact_author_name     'Dr. Ioannis Tiritiris'
_publ_contact_author_address
;
Fakult\"at Chemie/Organische Chemie
Hochschule Aalen
Beethovenstrasse 1
D-73430 Aalen
Germany
;
_publ_contact_author_email     Ioannis.Tiritiris@htw-aalen.de
_publ_contact_author_fax     '49 7361 5762250'
_publ_contact_author_phone     '49 7361 5762230'
_publ_section_title
;
Piperidine-1-carboxamidinium ethyl carbonate
;
loop_
    _publ_author_name
    _publ_author_address
    'Tiritiris, Ioannis'
;
 Fakult\"at Chemie/Organische Chemie
 Hochschule Aalen
 Beethovenstrasse 1
 D-73430 Aalen
 Germany
;
