# Supplementary material for: Piperidine-1-carboxamidinium ethyl carbonate
Source: Acta Crystallogr Sect E Struct Rep Online. 2012 Nov 10;68(Pt 12):o3310. doi: 10.1107/S1600536812045497 (PMC3588849; doi:10.1107/S1600536812045497)
Supplement: Supplementary file 2 [file e-68-o3310-Isup2.hkl]

# 
# h,k,l, Fc-squared, Fo-squared, sigma(Fo-squared) and status flag 
# 
data_I
_shelx_title '  JTOKT11D K-CCD MEASUREMENT' 
_shelx_refln_list_code          4 
_shelx_F_calc_maximum      181.46 
_exptl_crystal_F_000       472.00 
_reflns_d_resolution_high  0.7602 
 
loop_ 
 _symmetry_equiv_pos_as_xyz 
 'x, y, z' 
 '-x+1/2, y+1/2, -z+1/2' 
 '-x, -y, -z' 
 'x-1/2, -y-1/2, z-1/2' 
 
_cell_length_a    11.8320 
_cell_length_b     7.2407 
_cell_length_c    13.3755 
_cell_angle_alpha  90.000 
_cell_angle_beta  105.292 
_cell_angle_gamma  90.000 
 
_shelx_F_squared_multiplier     1.000 
 
loop_ 
 _refln_index_h 
 _refln_index_k 
 _refln_index_l 
 _refln_F_squared_calc 
 _refln_F_squared_meas 
 _refln_F_squared_sigma 
 _refln_observed_status 
   2   0   0       55.25       47.98      1.82 o 
   4   0   0      512.18      494.52     13.35 o 
   6   0   0       87.27       82.21      3.34 o 
   8   0   0      692.13      807.00     23.67 o 
  10   0   0      150.04      145.93      6.07 o 
  12   0   0        9.32        9.10      3.34 o 
  14   0   0       49.88       45.51      4.55 o 
   1   1   0     1182.81     1159.10     18.87 o 
   2   1   0      548.57      536.37     14.56 o 
   3   1   0     2801.04     3070.86     73.72 o 
   4   1   0     3110.99     2992.33     43.12 o 
   5   1   0       51.84       54.57      1.89 o 
   6   1   0        9.32       12.99      1.63 o 
   7   1   0      445.99      436.72      7.58 o 
   8   1   0       84.12       88.34      3.49 o 
   9   1   0        4.41        6.52      1.93 o 
  10   1   0        2.28        1.42      2.03 o 
  11   1   0        5.16        5.74      2.33 o 
  12   1   0       76.39       78.53      9.86 o 
  13   1   0      138.23      125.55      4.18 o 
  14   1   0       35.96       41.20      4.06 o 
   0   2   0     2340.92     2340.91     81.91 o 
   1   2   0      885.51      891.75     50.21 o 
   2   2   0      567.71      580.02     15.51 o 
   3   2   0       18.90       10.09      2.12 o 
   4   2   0      291.14      302.82     10.47 o 
   5   2   0      599.69      634.18     17.44 o 
   6   2   0        0.22        0.08      4.40 o 
   7   2   0       61.31       68.61      2.68 o 
   8   2   0      239.04      239.83     21.69 o 
   9   2   0       75.27       76.00      3.22 o 
  10   2   0       44.96       41.54      3.03 o 
  11   2   0      699.41      627.37     14.47 o 
  12   2   0      144.87      137.59      4.93 o 
  13   2   0       50.82       43.11      6.22 o 
  14   2   0        6.77        7.26      4.52 o 
   1   3   0     2686.55     2871.53     63.71 o 
   2   3   0       18.66       21.86      3.35 o 
   3   3   0        0.30        2.36      4.25 o 
   4   3   0      158.70      137.52      4.04 o 
   5   3   0      118.58      111.07      3.07 o 
   6   3   0        5.23        2.65      2.30 o 
   7   3   0      390.99      372.81      8.71 o 
   8   3   0       14.28       14.42      1.81 o 
   9   3   0      217.07      211.13      9.86 o 
  10   3   0      325.75      308.31      7.43 o 
  11   3   0      140.21      149.08      4.92 o 
  12   3   0       25.10       26.24      3.00 o 
  13   3   0        0.68       -4.56      5.01 o 
  14   3   0       15.71       10.92      7.74 o 
   0   4   0       11.31        8.49      4.85 o 
   1   4   0     1209.31     1191.69     27.61 o 
   2   4   0       17.52       11.53      3.34 o 
   3   4   0      567.87      557.96     12.75 o 
   4   4   0        0.04        1.21      9.56 o 
   5   4   0       99.56       82.40      9.25 o 
   6   4   0       63.59       60.62      6.52 o 
   7   4   0       87.41       75.10     16.99 o 
   8   4   0      384.25      355.56      8.98 o 
   9   4   0      223.37      231.61     19.72 o 
  10   4   0       50.85       47.63      9.40 o 
  11   4   0      245.29      266.24     12.29 o 
  12   4   0      150.76      163.70     22.60 o 
  13   4   0       12.81       13.58     16.84 o 
   1   5   0      418.56      383.48     11.23 o 
   2   5   0       25.22       21.54      3.34 o 
   3   5   0      335.99      323.71      9.40 o 
   4   5   0      152.50      138.95      4.55 o 
   5   5   0      168.00      160.74      3.76 o 
   6   5   0      300.66      338.62     25.18 o 
   7   5   0       45.04       37.58      6.07 o 
   8   5   0       54.25       58.23      3.64 o 
   9   5   0       23.35       20.96      3.07 o 
  10   5   0       18.05       17.53      3.35 o 
  11   5   0        2.18       -1.49      3.49 o 
  12   5   0       24.51       25.15      6.16 o 
   0   6   0      239.89      239.37      8.49 o 
   1   6   0       63.35       57.95      3.64 o 
   2   6   0       56.73       58.86      3.34 o 
   3   6   0      234.67      227.23      6.37 o 
   4   6   0      278.95      263.64      6.98 o 
   5   6   0       22.38       16.99      1.82 o 
   6   6   0       55.73       54.00      6.07 o 
   7   6   0        0.22       -2.12      2.12 o 
   8   6   0        4.71        3.64      3.64 o 
   9   6   0       10.10       10.62      3.64 o 
  10   6   0       65.94       74.94      7.59 o 
  11   6   0        4.78       20.33     15.17 o 
   1   7   0       29.32       41.56      4.25 o 
   2   7   0       65.88       61.89      3.95 o 
   3   7   0        2.68        7.59      3.34 o 
   4   7   0        1.55        4.25      3.03 o 
   5   7   0       19.09       16.08      1.82 o 
   6   7   0       25.77       21.84      5.76 o 
   7   7   0       89.91       84.04      5.46 o 
   8   7   0       42.83       29.13      4.55 o 
   9   7   0      202.09      226.62     13.35 o 
  10   7   0       51.83       59.76     12.74 o 
   0   8   0      186.40      190.22      9.10 o 
   1   8   0      113.70      112.56      5.46 o 
   2   8   0      275.07      257.57      7.28 o 
   3   8   0        0.08       -0.61      2.43 o 
   4   8   0        0.31        0.30      3.64 o 
   5   8   0        1.52        9.71      4.85 o 
   6   8   0       20.76       15.17      5.15 o 
   7   8   0        1.97        3.34      8.19 o 
   8   8   0      154.73      188.40     13.65 o 
   1   9   0      190.55      198.11      7.28 o 
   2   9   0       87.13       86.77      5.76 o 
   3   9   0       28.74       41.56      6.67 o 
   4   9   0       77.69       91.02      9.10 o 
 -15   0   1      120.66      123.78      9.40 o 
 -13   0   1       36.94       28.52      4.25 o 
 -11   0   1      843.63      891.04     18.50 o 
  -9   0   1        0.72       -2.12      2.12 o 
  -7   0   1       32.07       27.82      2.43 o 
  -5   0   1        3.58        7.28      1.52 o 
  -3   0   1     2696.66     2610.39     51.02 o 
  -1   0   1      119.81      117.69      7.23 o 
   1   0   1     2867.07     2899.72     69.47 o 
   3   0   1      277.46      248.23     10.15 o 
   5   0   1     1186.91     1090.06     30.34 o 
   7   0   1       26.80       25.79      3.03 o 
   9   0   1     1898.04     1827.89     40.05 o 
  11   0   1       22.55       21.23      3.64 o 
  13   0   1       39.53       41.56      4.25 o 
 -15   1   1        0.00       -1.65      4.64 o 
 -14   1   1        5.97        8.56      3.35 o 
 -13   1   1       14.10       10.11      3.49 o 
 -12   1   1       52.34       48.97      2.62 o 
 -11   1   1        0.23        0.30      2.58 o 
 -10   1   1        5.84        6.22      2.11 o 
  -9   1   1        1.06       -0.60      1.52 o 
  -8   1   1       74.18       71.92      5.01 o 
  -7   1   1     1956.31     1931.18     60.22 o 
  -6   1   1       51.05       47.64      1.71 o 
  -5   1   1       93.63       76.61      1.93 o 
  -4   1   1       71.58       74.13      3.19 o 
  -3   1   1     5303.12     5317.23     49.14 o 
  -2   1   1       61.11       70.92      8.49 o 
  -1   1   1      650.81      642.26     16.99 o 
   0   1   1      379.53      364.62     12.13 o 
   1   1   1     3452.28     3347.93     44.25 o 
   2   1   1     8391.89     8219.83    121.88 o 
   3   1   1      528.00      516.14     28.82 o 
   4   1   1       39.86       29.65      2.88 o 
   5   1   1      496.02      502.83     13.65 o 
   6   1   1       25.72       23.73      1.89 o 
   7   1   1       51.44       67.69      6.07 o 
   8   1   1       87.95       88.47      3.20 o 
   9   1   1       65.88       54.73      2.68 o 
  10   1   1       84.27       70.82      6.83 o 
  11   1   1       17.09       25.12      2.62 o 
  12   1   1       49.29       53.35      3.32 o 
  13   1   1      196.98      210.95     12.14 o 
  14   1   1       27.57       27.21      6.22 o 
 -14   2   1       66.79       64.78      5.61 o 
 -13   2   1       67.84       67.26      3.26 o 
 -12   2   1        0.42        0.95      2.91 o 
 -11   2   1       26.02       28.24      3.00 o 
 -10   2   1        0.04       -2.12      2.12 o 
  -9   2   1        1.33        1.81      2.11 o 
  -8   2   1      129.04      118.57      3.35 o 
  -7   2   1       72.22       74.26      2.62 o 
  -6   2   1      689.19      699.29     13.04 o 
  -5   2   1        0.57       -0.59      1.29 o 
  -4   2   1      567.14      570.43      9.96 o 
  -3   2   1        0.27       -1.94      1.94 o 
  -2   2   1      233.71      210.25      6.37 o 
  -1   2   1        0.08        0.91      1.22 o 
   0   2   1      997.92      901.05     49.60 o 
   1   2   1      528.51      504.88     22.60 o 
   2   2   1        0.66       -3.64      3.64 o 
   3   2   1      128.33      127.90      7.28 o 
   4   2   1     1316.17     1321.46     41.54 o 
   5   2   1     1368.92     1351.56     73.57 o 
   6   2   1      430.14      443.00      8.57 o 
   7   2   1       11.44        4.25      1.71 o 
   8   2   1       15.93       16.03      5.31 o 
   9   2   1       26.38       29.19      2.33 o 
  10   2   1       11.19        6.01      2.33 o 
  11   2   1       30.48       24.51      3.64 o 
  12   2   1       13.59       19.82      3.79 o 
  13   2   1      198.21      208.38      9.86 o 
  14   2   1       35.52       40.77      5.73 o 
 -14   3   1        0.90       -4.12      5.76 o 
 -13   3   1       11.55        9.28      2.55 o 
 -12   3   1       22.08       18.15      2.79 o 
 -11   3   1      235.47      255.44      6.61 o 
 -10   3   1      297.26      301.89      7.07 o 
  -9   3   1       67.91       51.04      8.34 o 
  -8   3   1       78.24       86.25      3.71 o 
  -7   3   1      291.78      280.86      6.83 o 
  -6   3   1       90.24       90.61      2.86 o 
  -5   3   1       50.15       53.29      1.99 o 
  -4   3   1        2.02       -0.64      6.22 o 
  -3   3   1       10.24       17.30      2.43 o 
  -2   3   1      474.04      485.11     13.05 o 
  -1   3   1       20.83       18.50      1.82 o 
   0   3   1     3247.60     3249.43    101.48 o 
   1   3   1      309.27      332.75      8.70 o 
   2   3   1      649.04      691.64     14.51 o 
   3   3   1       32.67       36.79      1.11 o 
   4   3   1       81.34       86.93     11.53 o 
   5   3   1       69.18       65.91      3.49 o 
   6   3   1       15.78       15.10      5.46 o 
   7   3   1       16.30       16.52      5.91 o 
   8   3   1      429.09      412.57     15.62 o 
   9   3   1      830.14      840.22     14.37 o 
  10   3   1      182.28      179.26      7.59 o 
  11   3   1       14.33       19.67      5.92 o 
  12   3   1       23.63       19.79      3.00 o 
  13   3   1        4.55        6.22      3.11 o 
 -13   4   1       33.76       37.62     10.01 o 
 -12   4   1        1.53        3.67      1.70 o 
 -11   4   1        1.91       -2.43      2.43 o 
 -10   4   1        0.10        0.12      2.18 o 
  -9   4   1      109.96      110.01     14.71 o 
  -8   4   1       70.01       61.54     10.62 o 
  -7   4   1     2867.27     2748.35     43.79 o 
  -6   4   1      315.12      276.21      9.10 o 
  -5   4   1      488.33      466.61      9.10 o 
  -4   4   1       13.36       15.17      2.12 o 
  -3   4   1      210.46      219.04      6.67 o 
  -2   4   1      210.38      195.38      5.46 o 
  -1   4   1      292.12      270.92      7.59 o 
   0   4   1       66.68       76.76      3.34 o 
   1   4   1       22.20       18.80      1.74 o 
   2   4   1     1036.19     1006.21     19.82 o 
   3   4   1       28.02       22.74      2.12 o 
   4   4   1      443.82      487.18     43.53 o 
   5   4   1       14.98       17.78      5.27 o 
   6   4   1      291.27      289.33      7.48 o 
   7   4   1       84.11       81.04      4.07 o 
   8   4   1      115.43       99.81      4.49 o 
   9   4   1        5.10        0.62      4.40 o 
  10   4   1      166.52      155.73      8.04 o 
  11   4   1        3.28        3.85      3.63 o 
  12   4   1       67.27       60.64      5.46 o 
  13   4   1       11.39        4.29      6.67 o 
 -12   5   1       15.09       31.25      8.49 o 
 -11   5   1      156.36      149.57      7.28 o 
 -10   5   1        1.54        3.95      2.12 o 
  -9   5   1      338.99      333.11      8.49 o 
  -8   5   1      874.82      860.70     17.30 o 
  -7   5   1        0.56        0.61      1.22 o 
  -6   5   1       52.69       48.54      3.03 o 
  -5   5   1        1.75        0.61      2.43 o 
  -4   5   1      674.17      661.68     14.56 o 
  -3   5   1      211.50      209.34      6.07 o 
  -2   5   1      131.34      133.19      4.85 o 
  -1   5   1        5.81        8.19      2.73 o 
   0   5   1      144.42      136.52      4.85 o 
   1   5   1       51.68       36.71      3.64 o 
   2   5   1       27.67       23.06      3.03 o 
   3   5   1       27.68       35.09      6.98 o 
   4   5   1      320.53      323.10     13.50 o 
   5   5   1       64.78       58.64      6.16 o 
   6   5   1      280.11      267.25      8.95 o 
   7   5   1       53.31       47.75      3.95 o 
   8   5   1       64.88       67.87     10.92 o 
   9   5   1      436.38      418.64     17.45 o 
  10   5   1       91.46       81.25      4.96 o 
  11   5   1       44.24       42.62      6.83 o 
  12   5   1      144.74      131.40     12.76 o 
 -11   6   1      168.29      164.13     16.08 o 
 -10   6   1       17.42       23.06      5.15 o 
  -9   6   1      189.82      184.76      5.15 o 
  -8   6   1       64.80       61.59      3.95 o 
  -7   6   1      470.73      466.61     11.53 o 
  -6   6   1        6.91        6.98      2.12 o 
  -5   6   1      122.99      120.14      3.95 o 
  -4   6   1       88.96       90.11      4.55 o 
  -3   6   1        0.87       -2.73      2.73 o 
  -2   6   1      303.61      295.50      7.89 o 
  -1   6   1        6.52       10.01      3.64 o 
   0   6   1       91.18       97.39      4.85 o 
   1   6   1      101.90       84.04      4.55 o 
   2   6   1       29.76       30.64      4.25 o 
   3   6   1       34.86       40.65      3.64 o 
   4   6   1      259.53      238.46      5.76 o 
   5   6   1      345.78      360.42     11.53 o 
   6   6   1       47.95       36.31      5.31 o 
   7   6   1       18.73       15.53      4.55 o 
   8   6   1       38.58       34.54      7.89 o 
   9   6   1      199.61      225.36     12.29 o 
  10   6   1       26.10       25.77      7.06 o 
  11   6   1      226.77      242.81     16.10 o 
 -10   7   1       14.51        3.95     14.86 o 
  -9   7   1        0.43       -9.10      9.10 o 
  -8   7   1      157.08      144.41      5.46 o 
  -7   7   1       45.13       53.70      4.85 o 
  -6   7   1      109.23      117.71      3.64 o 
  -5   7   1      138.59      138.95      4.25 o 
  -4   7   1        1.01        2.73      3.95 o 
  -3   7   1      246.69      239.37      6.98 o 
  -2   7   1      133.48      125.60      5.76 o 
  -1   7   1       30.30       24.88      3.95 o 
   0   7   1      164.69      151.09      5.46 o 
   1   7   1      125.32      121.05      4.55 o 
   2   7   1      201.41      206.91      6.67 o 
   3   7   1      124.50      110.13      4.85 o 
   4   7   1        8.90        3.95      2.12 o 
   5   7   1      100.91       89.50      6.67 o 
   6   7   1        9.92       14.86      6.07 o 
   7   7   1       52.51       49.76      5.46 o 
   8   7   1        9.36        6.98      3.95 o 
   9   7   1      157.70      178.99     11.23 o 
  -8   8   1       36.83       11.53      8.49 o 
  -7   8   1      126.66      122.87     10.62 o 
  -6   8   1       48.81       57.95      5.76 o 
  -5   8   1        2.04        1.52      2.43 o 
  -4   8   1        0.28        2.12      3.95 o 
  -3   8   1        0.27        3.95      3.64 o 
  -2   8   1       47.70       52.79      4.85 o 
  -1   8   1      130.42      125.30      5.15 o 
   0   8   1      239.62      235.73      6.67 o 
   1   8   1       77.28       85.86      5.15 o 
   2   8   1      134.26      139.56      6.07 o 
   3   8   1       28.44       26.70      4.25 o 
   4   8   1        3.93        0.61      3.95 o 
   5   8   1       27.49       23.97      6.07 o 
   6   8   1        1.20        8.80      4.25 o 
   7   8   1      127.57      137.43     10.32 o 
  -5   9   1       82.38       72.81     10.62 o 
  -4   9   1        2.89       13.65      9.40 o 
  -3   9   1        0.19       10.92      6.37 o 
  -2   9   1        8.05        8.19      4.85 o 
  -1   9   1        8.43       14.86      4.85 o 
   0   9   1       66.41       85.25      5.76 o 
   1   9   1       86.24      104.66      6.67 o 
   2   9   1       18.63       21.54      6.37 o 
   3   9   1      146.62      150.48      8.49 o 
   4   9   1        8.68       24.88      8.49 o 
 -14   0   2      211.17      248.17     12.44 o 
 -12   0   2      118.13      111.95      5.15 o 
 -10   0   2      702.25      673.21     16.08 o 
  -8   0   2        1.99        5.76      2.12 o 
  -6   0   2        4.46        5.76      1.82 o 
  -4   0   2       25.06       27.91      2.43 o 
  -2   0   2    14705.79    14366.24    145.49 o 
   0   0   2      596.08      583.12     10.62 o 
   2   0   2     4055.39     4089.56     70.22 o 
   4   0   2      114.28      126.21      5.76 o 
   6   0   2       12.90       20.33      2.43 o 
   8   0   2       53.61       68.26      4.55 o 
  10   0   2      108.56      109.22      5.76 o 
  12   0   2        3.13       -4.55      4.85 o 
  14   0   2       12.51       15.47      4.25 o 
 -15   1   2       28.74       31.43      5.10 o 
 -14   1   2       19.92       24.55      4.23 o 
 -13   1   2       37.41       33.77      2.68 o 
 -12   1   2        0.91       -1.06      2.28 o 
 -11   1   2       51.97       53.84      2.73 o 
 -10   1   2        0.71        2.63      1.60 o 
  -9   1   2      804.72      803.96     11.37 o 
  -8   1   2       92.74       99.59      2.40 o 
  -7   1   2      292.86      309.66     14.41 o 
  -6   1   2     1114.95     1153.12     22.00 o 
  -5   1   2       59.45       54.39      1.60 o 
  -4   1   2      506.40      471.56      6.63 o 
  -3   1   2      366.82      331.84      6.86 o 
  -2   1   2      292.68      257.57      6.98 o 
  -1   1   2     2545.92     2479.75     48.31 o 
   0   1   2      289.34      271.12      9.23 o 
   1   1   2     4692.90     4582.17     61.35 o 
   2   1   2    32927.00    32279.95    164.88 o 
   3   1   2      888.51      858.56     22.92 o 
   4   1   2     1261.68     1186.86    101.03 o 
   5   1   2      847.71      855.20     16.39 o 
   6   1   2        1.20       -0.61      1.67 o 
   7   1   2      305.10      308.13      6.48 o 
   8   1   2        9.65       10.51      2.14 o 
   9   1   2        0.05        0.93      1.81 o 
  10   1   2      126.34      127.91      5.16 o 
  11   1   2      172.15      162.01      7.44 o 
  12   1   2      118.02      127.01      4.44 o 
  13   1   2       23.96       20.24      3.41 o 
  14   1   2       41.70       34.98      5.77 o 
 -15   2   2       40.73       49.07     13.50 o 
 -14   2   2      139.44      170.88     16.38 o 
 -13   2   2        2.23       -0.85      5.01 o 
 -12   2   2       17.84       18.41      5.01 o 
 -11   2   2      107.23       97.45      3.64 o 
 -10   2   2       15.80       15.08      2.33 o 
  -9   2   2       28.13       29.49     10.77 o 
  -8   2   2       49.65       41.35      2.30 o 
  -7   2   2        2.81        1.22      1.21 o 
  -6   2   2       25.06       25.94      3.94 o 
  -5   2   2     2827.89     2825.63    110.43 o 
  -4   2   2       18.57       21.34      1.06 o 
  -3   2   2     2022.00     1996.16    111.04 o 
  -2   2   2     1215.72     1195.90     15.12 o 
  -1   2   2        7.06        2.27      2.58 o 
   0   2   2        0.63       -1.81      1.81 o 
   1   2   2      163.96      165.35      3.13 o 
   2   2   2     3538.22     3665.26     75.12 o 
   3   2   2     2087.49     2220.04     52.19 o 
   4   2   2      459.85      502.09     41.72 o 
   5   2   2      133.73      120.19      3.50 o 
   6   2   2     1074.97     1093.25     21.74 o 
   7   2   2      125.28      129.91      4.25 o 
   8   2   2        1.35        3.12      2.03 o 
   9   2   2      143.75      140.13      4.36 o 
  10   2   2       39.88       35.42      2.77 o 
  11   2   2      212.10      198.14      5.36 o 
  12   2   2       70.48       67.64      4.74 o 
  13   2   2       29.41       25.54      3.57 o 
  14   2   2       51.87       51.84      7.58 o 
 -14   3   2        3.83       10.64     10.47 o 
 -13   3   2       10.28       11.95      5.46 o 
 -12   3   2      277.69      288.77      9.84 o 
 -11   3   2       57.64       51.98      3.79 o 
 -10   3   2      230.29      227.64      4.99 o 
  -9   3   2      691.57      702.36     11.73 o 
  -8   3   2       47.29       39.08      6.22 o 
  -7   3   2      455.79      425.64      7.89 o 
  -6   3   2       11.35       10.01      1.22 o 
  -5   3   2      445.23      462.05      8.19 o 
  -4   3   2      654.61      673.51     11.23 o 
  -3   3   2      153.26      148.36      3.95 o 
  -2   3   2        6.57        6.98      1.82 o 
  -1   3   2     1236.24     1195.13     59.77 o 
   0   3   2      224.87      209.17      5.81 o 
   1   3   2     1056.60     1182.55     22.69 o 
   2   3   2      750.60      778.71     59.46 o 
   3   3   2     1673.64     1704.58     80.09 o 
   4   3   2       42.48       47.61      7.13 o 
   5   3   2        1.31       -1.65      5.91 o 
   6   3   2        0.52        3.39      2.62 o 
   7   3   2       85.51       89.17      3.76 o 
   8   3   2       72.99       61.33      4.85 o 
   9   3   2       47.41       38.94      3.34 o 
  10   3   2        0.11        0.32      3.08 o 
  11   3   2        5.71        5.18      6.52 o 
  12   3   2       52.83       45.28      5.91 o 
  13   3   2      359.23      368.63     10.08 o 
 -13   4   2       15.94       20.63      7.89 o 
 -12   4   2       14.93       16.69      2.73 o 
 -11   4   2       30.69       31.25      3.64 o 
 -10   4   2        8.21        8.49      3.34 o 
  -9   4   2       18.59       23.36      3.03 o 
  -8   4   2      138.49      128.03      3.64 o 
  -7   4   2      645.45      641.35     11.53 o 
  -6   4   2      248.97      216.92      4.85 o 
  -5   4   2       82.98       76.76      2.73 o 
  -4   4   2      122.97      126.51      3.64 o 
  -3   4   2       60.24       58.55      3.03 o 
  -2   4   2        1.10       -1.22      1.22 o 
  -1   4   2      524.97      516.66     11.53 o 
   0   4   2        4.86       -1.05      3.19 o 
   1   4   2     1149.07     1176.83     27.76 o 
   2   4   2      431.39      432.84     43.53 o 
   3   4   2      222.25      235.83     13.35 o 
   4   4   2      138.86      152.54     18.81 o 
   5   4   2       73.84       64.43      7.43 o 
   6   4   2      131.91      117.65      4.88 o 
   7   4   2        7.35        5.91      2.80 o 
   8   4   2      116.69      109.22      4.71 o 
   9   4   2      111.48      104.85      4.65 o 
  10   4   2      289.67      279.64      8.64 o 
  11   4   2        0.41       -0.08     11.53 o 
  12   4   2       53.54       40.35      4.88 o 
  13   4   2       76.53       79.01      9.33 o 
 -13   5   2        8.81       20.93     16.08 o 
 -12   5   2       35.42       31.55      8.80 o 
 -11   5   2        6.22       -0.91      6.37 o 
 -10   5   2      120.40       97.99      6.07 o 
  -9   5   2      136.79      114.68      4.55 o 
  -8   5   2      167.86      156.54      3.64 o 
  -7   5   2       28.81       29.13      2.12 o 
  -6   5   2      361.95      378.93      7.59 o 
  -5   5   2      151.67      147.44      4.25 o 
  -4   5   2       91.86       94.35      3.95 o 
  -3   5   2      140.77      152.90      4.85 o 
  -2   5   2        0.14       -2.73      3.03 o 
  -1   5   2      350.17      346.77      8.49 o 
   0   5   2        3.41        6.07      2.73 o 
   1   5   2      342.12      336.15     19.72 o 
   2   5   2      367.43      347.91     19.42 o 
   3   5   2      135.23      141.61      5.91 o 
   4   5   2       69.68       56.93      5.78 o 
   5   5   2      545.64      574.57     19.13 o 
   6   5   2      438.39      397.66     16.99 o 
   7   5   2      248.92      214.05      9.86 o 
   8   5   2       36.87       30.37      8.65 o 
   9   5   2        0.60        0.25      2.56 o 
  10   5   2       23.49       25.89      6.52 o 
  11   5   2       67.19       76.46      5.75 o 
  12   5   2       25.12       24.78      8.92 o 
 -11   6   2       16.10       -9.40      9.40 o 
 -10   6   2       13.10        6.37      5.15 o 
  -9   6   2        3.57        4.55      4.55 o 
  -8   6   2       10.67       10.01      1.82 o 
  -7   6   2      220.04      218.74      5.15 o 
  -6   6   2      558.48      599.48     10.62 o 
  -5   6   2       12.25       10.01      2.43 o 
  -4   6   2      129.42      118.01      4.85 o 
  -3   6   2        0.30        1.52      3.34 o 
  -2   6   2      392.68      401.98      9.10 o 
  -1   6   2       15.77       12.13      3.34 o 
   0   6   2        0.82        8.49      3.64 o 
   1   6   2      252.28      246.95      7.59 o 
   2   6   2       57.36       58.55      4.25 o 
   3   6   2        0.83       -3.12      4.37 o 
   4   6   2       58.47       55.77      6.21 o 
   5   6   2      105.29       91.45     15.47 o 
   6   6   2       24.51       29.71      5.54 o 
   7   6   2        3.84        0.76      2.59 o 
   8   6   2       29.78       28.88      4.72 o 
   9   6   2       81.36       77.36      5.48 o 
  10   6   2        8.49        8.20      8.65 o 
  11   6   2       13.26       10.44     12.44 o 
 -10   7   2      103.70      105.88     14.86 o 
  -9   7   2       36.05       39.44      8.19 o 
  -8   7   2      192.16      202.05      7.59 o 
  -7   7   2        2.52        4.85      2.73 o 
  -6   7   2      318.66      334.63      7.59 o 
  -5   7   2       33.66       32.46      3.34 o 
  -4   7   2        2.25       -2.73      2.73 o 
  -3   7   2       39.06       47.63      4.55 o 
  -2   7   2       78.42       67.96      4.55 o 
  -1   7   2      116.53      145.32      6.07 o 
   0   7   2       26.18       29.13      3.95 o 
   1   7   2      100.05      104.06      6.07 o 
   2   7   2        3.47        4.25      3.34 o 
   3   7   2        1.18        0.61      4.25 o 
   4   7   2       22.89       32.16      5.46 o 
   5   7   2        2.56        3.34      4.85 o 
   6   7   2        0.01        0.00      4.55 o 
   7   7   2        1.59       -2.12      3.34 o 
   8   7   2        1.59        1.69     14.86 o 
   9   7   2        2.80      -10.32     10.32 o 
  -8   8   2        0.22        3.03     14.26 o 
  -7   8   2      168.06      164.74     12.13 o 
  -6   8   2       27.83       20.63      4.55 o 
  -5   8   2      116.11      134.40      4.85 o 
  -4   8   2        0.87       -2.12      2.43 o 
  -3   8   2       17.15       12.74      4.25 o 
  -2   8   2       61.93       67.35      5.46 o 
  -1   8   2        9.88       17.90      4.55 o 
   0   8   2      224.98      257.27      8.80 o 
   1   8   2      132.03      134.70      5.76 o 
   2   8   2       59.48       61.28      4.55 o 
   3   8   2        8.92       11.23      3.64 o 
   4   8   2        3.61       12.74      5.76 o 
   5   8   2       16.26        9.40      7.59 o 
   6   8   2        0.32        2.12      8.19 o 
   7   8   2       23.22       38.53      9.40 o 
  -5   9   2        1.21       -0.61      9.71 o 
  -4   9   2       35.73       50.66     10.92 o 
  -3   9   2        0.02       -2.12      3.34 o 
  -2   9   2       50.14       42.17      5.15 o 
  -1   9   2       26.54       20.93      5.76 o 
   0   9   2      142.18      143.80      7.59 o 
   1   9   2       13.74        6.37      6.98 o 
   2   9   2       98.93      103.46      8.19 o 
   3   9   2       33.70       38.83      6.07 o 
   4   9   2       31.60       36.10      7.59 o 
 -15   0   3        1.76        5.76      5.76 o 
 -13   0   3      118.10      125.30      6.98 o 
 -11   0   3      424.34      400.77     14.56 o 
  -9   0   3       75.15       78.58      4.25 o 
  -7   0   3      391.42      375.59      9.71 o 
  -5   0   3      398.66      389.55      9.71 o 
  -3   0   3     2162.35     2150.49     44.90 o 
   1   0   3     1724.51     1752.54     59.76 o 
   3   0   3     2717.88     2733.66     64.95 o 
   5   0   3       18.28       26.09      3.03 o 
   7   0   3        0.75       -0.30      3.34 o 
   9   0   3      270.30      297.92      8.80 o 
  11   0   3       65.44       57.64      4.85 o 
  13   0   3       93.06       99.51      6.98 o 
 -15   1   3       90.21       85.20      6.05 o 
 -14   1   3      158.53      169.84      6.64 o 
 -13   1   3      144.60      146.71      9.71 o 
 -12   1   3       19.02       16.08      5.15 o 
 -11   1   3        4.71        2.54      2.73 o 
 -10   1   3      158.29      155.24      4.55 o 
  -9   1   3      214.72      230.19      5.14 o 
  -8   1   3      151.91      147.17      6.37 o 
  -7   1   3        3.90       -0.23      1.60 o 
  -6   1   3        2.68        2.69      1.33 o 
  -5   1   3       21.23       20.37      4.70 o 
  -4   1   3     2042.24     1980.81     53.70 o 
  -3   1   3       34.10       26.25      2.03 o 
  -2   1   3       11.99       18.72      2.73 o 
  -1   1   3       40.60       43.78      6.67 o 
   0   1   3      935.28     1000.69     78.73 o 
   1   1   3      152.33      184.25      8.64 o 
   2   1   3     1049.76     1242.95    159.12 o 
   3   1   3      586.81      552.16     17.30 o 
   4   1   3      337.65      397.65     21.24 o 
   5   1   3      156.79      165.79      6.21 o 
   6   1   3      310.50      332.66      7.64 o 
   7   1   3      289.50      332.03      8.65 o 
   8   1   3        1.25       -1.08      1.89 o 
   9   1   3        0.00        0.32      2.24 o 
  10   1   3        0.27        0.21      4.85 o 
  11   1   3      275.15      275.95      6.43 o 
  12   1   3       18.02       16.31      5.61 o 
  13   1   3       28.78       25.68      5.16 o 
  14   1   3       22.89       23.31      4.44 o 
 -15   2   3       56.83       63.09     10.31 o 
 -14   2   3      194.43      206.82      9.43 o 
 -13   2   3       14.26       14.53      4.58 o 
 -12   2   3        1.50       -0.14      5.15 o 
 -11   2   3       19.36       22.91      3.76 o 
 -10   2   3        0.03       -3.41      3.41 o 
  -9   2   3        1.74        8.57      2.97 o 
  -8   2   3       39.59       32.52      2.89 o 
  -7   2   3       16.67       12.96      2.46 o 
  -6   2   3      258.07      253.87     16.54 o 
  -5   2   3     1020.76     1116.90     32.16 o 
  -4   2   3      218.35      208.48      5.50 o 
  -3   2   3      296.50      283.78     10.32 o 
  -2   2   3      958.83      905.14     15.22 o 
  -1   2   3      222.20      225.90      6.22 o 
   0   2   3       16.68        9.36      3.49 o 
   1   2   3       23.52       22.85      3.64 o 
   2   2   3     3952.26     4040.90     78.17 o 
   3   2   3      122.23      113.73      6.98 o 
   4   2   3     4035.83     4742.71    395.61 o 
   5   2   3      188.79      193.29      5.35 o 
   6   2   3       21.88       16.25      1.83 o 
   7   2   3       91.21       90.80      3.64 o 
   8   2   3       58.23       62.09      3.49 o 
   9   2   3       36.72       30.76      2.84 o 
  10   2   3      125.31      126.85      4.55 o 
  11   2   3      231.39      219.20     10.92 o 
  12   2   3       31.57       32.19      3.64 o 
  13   2   3        0.05        0.76      3.43 o 
 -14   3   3        4.30        6.98      5.69 o 
 -13   3   3       71.47       73.49     19.26 o 
 -12   3   3       14.44       18.45      7.58 o 
 -11   3   3       58.48       54.23      3.92 o 
 -10   3   3        0.87       -3.13      3.64 o 
  -9   3   3      202.59      176.58      5.78 o 
  -8   3   3       38.86       40.96      2.43 o 
  -7   3   3      228.93      241.49      5.76 o 
  -6   3   3      750.97      730.85     14.56 o 
  -5   3   3      112.45       84.50      5.91 o 
  -4   3   3      605.91      581.63     25.94 o 
  -3   3   3      305.65      310.78      9.40 o 
  -2   3   3      455.70      461.09      9.43 o 
  -1   3   3     1557.00     1692.67     67.35 o 
   0   3   3      208.18      210.59      4.81 o 
   1   3   3      367.13      367.97     10.01 o 
   2   3   3      288.46      331.24     14.87 o 
   3   3   3      750.24      807.82     19.31 o 
   4   3   3       12.03        6.15      2.11 o 
   5   3   3        2.78        2.98      3.16 o 
   6   3   3      762.31      808.76     18.33 o 
   7   3   3      654.18      711.93     50.97 o 
   8   3   3        1.07       -1.75      1.75 o 
   9   3   3        0.29        0.28      4.70 o 
  10   3   3       58.65       55.55      2.61 o 
  11   3   3       90.31       99.93      3.98 o 
  12   3   3      194.75      201.32      6.34 o 
  13   3   3        5.03        5.58      5.77 o 
 -14   4   3       16.09       20.33      8.49 o 
 -13   4   3       13.37       13.35      7.89 o 
 -12   4   3       21.07       20.33      8.49 o 
 -11   4   3        4.94        1.82      4.55 o 
 -10   4   3       12.17        7.89      2.12 o 
  -9   4   3     1218.80     1272.70     24.57 o 
  -8   4   3       96.00       95.26      3.95 o 
  -7   4   3     1099.47     1022.71     17.60 o 
  -6   4   3       60.11       63.41      1.82 o 
  -5   4   3      428.53      420.79      7.28 o 
  -4   4   3       30.19       21.84      2.12 o 
  -3   4   3      108.85      102.24      3.95 o 
  -2   4   3       50.65       40.30      2.68 o 
  -1   4   3      255.40      218.58      9.25 o 
   0   4   3      272.55      256.45      8.95 o 
   1   4   3        0.80       -2.89      2.89 o 
   2   4   3      397.11      398.62      9.41 o 
   3   4   3       22.96       19.28      3.93 o 
   4   4   3       45.83       43.96      4.21 o 
   5   4   3        2.77        0.97      5.77 o 
   6   4   3       71.13       68.57      7.28 o 
   7   4   3        4.00       -0.34      6.67 o 
   8   4   3      286.47      329.59      8.67 o 
   9   4   3       15.64       15.25      3.31 o 
  10   4   3      152.83      155.09      7.43 o 
  11   4   3       74.08       64.49      6.67 o 
  12   4   3        7.63        2.67      4.72 o 
 -13   5   3        1.85       -0.91      9.71 o 
 -12   5   3       85.28       70.69      8.80 o 
 -11   5   3        0.17        0.30      4.85 o 
 -10   5   3        1.85       -0.61      4.85 o 
  -9   5   3       73.65       62.20      3.95 o 
  -8   5   3      103.27       84.95      4.25 o 
  -7   5   3        0.35       -0.30      0.30 o 
  -6   5   3     1066.10     1038.48     16.38 o 
  -5   5   3     3567.03     3514.40     49.76 o 
  -4   5   3       46.26       39.44      3.03 o 
  -3   5   3       32.46       28.21      3.34 o 
  -2   5   3       82.27       80.40      4.25 o 
  -1   5   3        0.04        1.22      2.43 o 
   0   5   3       82.00       75.61      6.37 o 
   1   5   3       14.43       20.19      3.40 o 
   2   5   3       35.49       29.54      4.10 o 
   3   5   3       96.17       93.86      5.61 o 
   4   5   3      125.32      107.68      8.04 o 
   5   5   3        1.05        5.49      9.86 o 
   6   5   3       22.57       10.38      3.28 o 
   7   5   3       82.02       66.75      4.72 o 
   8   5   3        0.41       -2.73      6.67 o 
   9   5   3        3.46        9.93     14.41 o 
  10   5   3       56.07       65.81      5.13 o 
  11   5   3       89.90       98.62     15.78 o 
 -12   6   3        8.50       16.38     12.13 o 
 -11   6   3       42.78       47.93      8.19 o 
 -10   6   3       20.30       14.56      4.85 o 
  -9   6   3       90.00       88.29      4.85 o 
  -8   6   3        2.61       -0.30      3.64 o 
  -7   6   3        2.16        4.85      1.82 o 
  -6   6   3        2.08        0.91      1.22 o 
  -5   6   3       70.49       69.47      3.34 o 
  -4   6   3      165.51      150.17      5.15 o 
  -3   6   3      331.15      327.05      8.49 o 
  -2   6   3       64.26       63.41      4.55 o 
  -1   6   3       90.99       87.98      5.15 o 
   0   6   3       94.94      117.11      6.37 o 
   1   6   3        9.62       15.03      3.79 o 
   2   6   3      147.34      137.95      7.44 o 
   3   6   3      115.81       98.34      4.20 o 
   4   6   3      183.24      157.28     21.09 o 
   5   6   3        0.01       -2.29      9.71 o 
   6   6   3       10.81        0.87      4.10 o 
   7   6   3      228.24      203.61      7.68 o 
   8   6   3        4.59        1.42      3.83 o 
   9   6   3       19.72       20.91      5.15 o 
  10   6   3        0.00       -0.97      4.38 o 
 -10   7   3      153.87      160.79     20.33 o 
  -9   7   3        6.25        6.98      5.76 o 
  -8   7   3       24.37       24.27      3.95 o 
  -7   7   3        0.12       -1.52      1.52 o 
  -6   7   3      175.28      174.45      5.46 o 
  -5   7   3      510.51      563.99     11.53 o 
  -4   7   3       57.25       50.36      3.95 o 
  -3   7   3        0.36        1.52      2.73 o 
  -2   7   3      197.74      209.03      6.37 o 
  -1   7   3      106.30      103.46      6.07 o 
   0   7   3       80.43       85.55      5.76 o 
   1   7   3       13.70       18.81      4.25 o 
   2   7   3      209.32      204.17      7.89 o 
   3   7   3      872.30      884.06     20.02 o 
   4   7   3        5.14        4.24      5.33 o 
   5   7   3       19.02        4.80      8.72 o 
   6   7   3       43.34       39.99      7.21 o 
   7   7   3       39.34       31.15      6.67 o 
   8   7   3       26.47       17.00      5.61 o 
   9   7   3        0.01        5.25      8.76 o 
  -8   8   3        1.98       -3.34     13.65 o 
  -7   8   3        3.56        7.89      6.37 o 
  -6   8   3       13.44       21.54      6.07 o 
  -5   8   3      102.85       96.17      4.85 o 
  -4   8   3       86.44       91.62      5.76 o 
  -3   8   3       24.15       22.45      5.46 o 
  -2   8   3        2.60        5.46      4.85 o 
  -1   8   3       13.94       21.23      5.46 o 
   0   8   3      144.93      161.10      8.80 o 
   1   8   3       21.90       33.37      5.76 o 
   2   8   3       97.67      101.03      7.28 o 
   3   8   3       13.71       17.60      3.95 o 
   4   8   3       16.01       23.97      6.67 o 
   5   8   3      150.23      161.10     10.92 o 
   6   8   3       77.35      108.61     10.92 o 
   7   8   3       30.35       30.94      6.67 o 
  -4   9   3        0.38        1.22      9.10 o 
  -3   9   3       17.74       21.23      8.49 o 
  -2   9   3       17.90       28.82      6.98 o 
  -1   9   3        1.40        5.46      4.55 o 
   0   9   3        3.22       -0.61      7.59 o 
   1   9   3       31.95       43.99      8.19 o 
   2   9   3       23.74       31.55      7.59 o 
   3   9   3       28.01       31.25      7.28 o 
 -14   0   4      442.96      491.79     19.42 o 
 -12   0   4        6.50        5.15      3.64 o 
 -10   0   4      166.19      176.27      6.07 o 
  -8   0   4      216.40      237.55      7.59 o 
  -6   0   4      110.70      108.00      4.25 o 
  -4   0   4     1612.99     1726.86     43.68 o 
  -2   0   4     1382.94     1288.47     33.98 o 
   0   0   4     1769.18     1805.71     50.10 o 
   2   0   4      376.24      384.99     12.44 o 
   4   0   4     2120.41     2121.64     62.31 o 
   6   0   4     1832.48     1880.07     53.70 o 
   8   0   4      410.67      391.06     15.47 o 
  10   0   4       67.21       58.86      4.85 o 
  12   0   4       60.12       57.95      5.76 o 
 -15   1   4       64.42       76.28     15.17 o 
 -14   1   4      109.45      115.76      5.75 o 
 -13   1   4      109.37      112.55      5.01 o 
 -12   1   4      573.86      645.46     12.22 o 
 -11   1   4        1.92       -0.26      1.69 o 
 -10   1   4       23.37       24.52      2.33 o 
  -9   1   4      122.03      121.66      3.71 o 
  -8   1   4      625.70      638.28     11.25 o 
  -7   1   4       47.27       42.88      4.40 o 
  -6   1   4      161.78      177.67      7.43 o 
  -5   1   4      917.76      936.39     14.37 o 
  -4   1   4      101.99       98.29      3.79 o 
  -3   1   4      534.57      496.17      9.11 o 
  -2   1   4      345.82      418.78     24.27 o 
  -1   1   4     2513.11     2562.06    222.68 o 
   0   1   4     3181.47     3297.26     53.70 o 
   1   1   4     1095.61     1125.61     24.64 o 
   2   1   4       59.59       55.73     11.23 o 
   3   1   4      415.35      437.59     19.91 o 
   4   1   4      294.01      353.22     24.58 o 
   5   1   4     1715.26     1732.27     30.21 o 
   6   1   4      332.74      346.74     18.66 o 
   7   1   4      121.18      134.11      7.28 o 
   8   1   4       66.72       67.53      3.42 o 
   9   1   4      150.15      138.70      3.96 o 
  10   1   4        7.35        3.74      2.69 o 
  11   1   4        7.59        0.62      2.89 o 
  12   1   4      115.77      110.18      7.44 o 
  13   1   4      106.43      107.17      5.98 o 
 -15   2   4       76.34       91.53      8.24 o 
 -14   2   4       88.11       97.18      6.61 o 
 -13   2   4       35.58       31.88      5.53 o 
 -12   2   4       11.31        7.32      3.81 o 
 -11   2   4       17.68       25.07      9.25 o 
 -10   2   4      285.57      254.99     13.95 o 
  -9   2   4       89.88       78.44      3.71 o 
  -8   2   4       10.12        8.67      6.52 o 
  -7   2   4     1441.37     1436.40     22.19 o 
  -6   2   4      119.21      105.83      3.48 o 
  -5   2   4     5312.81     5486.34    208.12 o 
  -4   2   4       33.98       41.09      2.46 o 
  -3   2   4     1213.87     1183.00     34.58 o 
  -2   2   4      297.16      308.80      6.75 o 
  -1   2   4      501.83      530.60     23.51 o 
   0   2   4       38.64       33.55      6.83 o 
   1   2   4      258.42      295.86      7.17 o 
   2   2   4        0.48        0.11      1.74 o 
   3   2   4     1815.32     1924.67     36.67 o 
   4   2   4     6936.46     6922.95    161.32 o 
   5   2   4      300.89      378.46     33.83 o 
   6   2   4       19.44       20.26      5.91 o 
   7   2   4      117.83      114.69      5.01 o 
   8   2   4      101.62       97.18      4.15 o 
   9   2   4       12.73        5.22      2.68 o 
  10   2   4       67.20       67.77      5.91 o 
  11   2   4       15.17       18.74      3.34 o 
  12   2   4        1.42        1.45      3.92 o 
  13   2   4       10.52       10.71      4.09 o 
 -14   3   4       65.23       89.83     15.93 o 
 -13   3   4       32.04       24.47      5.17 o 
 -12   3   4       98.48       87.36      7.28 o 
 -11   3   4      191.12      190.97      6.79 o 
 -10   3   4       53.66       45.43      6.22 o 
  -9   3   4        0.02        2.73      4.25 o 
  -8   3   4       77.93       87.68      4.55 o 
  -7   3   4       56.93       64.73      3.89 o 
  -6   3   4        4.34       -2.56      3.23 o 
  -5   3   4      462.02      452.81      9.79 o 
  -4   3   4      788.00      791.48     52.33 o 
  -3   3   4     1757.04     1752.03     30.77 o 
  -2   3   4       72.72       75.85      6.52 o 
  -1   3   4        3.11        5.05      4.40 o 
   0   3   4       81.25       84.52      5.16 o 
   1   3   4      249.64      254.51     22.75 o 
   2   3   4       84.47       73.14      2.96 o 
   3   3   4       98.73       99.51     17.14 o 
   4   3   4        8.78       14.86      3.63 o 
   5   3   4      137.74      131.20      5.46 o 
   6   3   4      124.05      114.98     10.47 o 
   7   3   4      283.81      255.61      7.93 o 
   8   3   4      288.99      275.20      8.24 o 
   9   3   4       18.84        8.24      6.98 o 
  10   3   4      170.80      179.56     12.59 o 
  11   3   4       40.79       40.09      5.91 o 
  12   3   4      135.17      133.24      7.12 o 
 -14   4   4        2.85       16.99      7.59 o 
 -13   4   4        0.49       -0.61      6.07 o 
 -12   4   4        5.55        8.49      4.85 o 
 -11   4   4        7.59        9.40      4.85 o 
 -10   4   4       64.85       60.98      4.85 o 
  -9   4   4       94.17       84.95      5.46 o 
  -8   4   4       93.42       85.25      4.25 o 
  -7   4   4      497.82      534.26     12.44 o 
  -6   4   4       40.35       34.89      3.34 o 
  -5   4   4       38.09       28.52      2.12 o 
  -4   4   4        5.25        3.95      2.12 o 
  -3   4   4      146.10      147.70      8.19 o 
  -2   4   4      493.55      521.95     14.86 o 
  -1   4   4      383.89      383.65     16.53 o 
   0   4   4      152.20      163.40      4.92 o 
   1   4   4      101.45       99.55     15.78 o 
   2   4   4        1.90       -3.28      3.28 o 
   3   4   4      360.58      353.09     27.61 o 
   4   4   4       67.08       55.09      4.44 o 
   5   4   4      117.51      142.24      5.68 o 
   6   4   4       14.71       10.43      3.28 o 
   7   4   4       99.64       96.07     12.89 o 
   8   4   4      264.92      260.37      8.36 o 
   9   4   4        0.15       -2.97      2.97 o 
  10   4   4        0.71        0.75      3.55 o 
  11   4   4        7.43        6.34      4.44 o 
  12   4   4       22.21       22.48      7.74 o 
 -13   5   4       47.55       78.58     17.60 o 
 -12   5   4       12.49        2.73      8.80 o 
 -11   5   4        1.36       -2.73      4.55 o 
 -10   5   4        0.04       -4.25      6.37 o 
  -9   5   4        1.37       -3.03      6.07 o 
  -8   5   4       10.37        7.89      3.34 o 
  -7   5   4       62.71       50.36      3.95 o 
  -6   5   4        3.34       -0.30      0.91 o 
  -5   5   4       55.04       53.39      3.03 o 
  -4   5   4      146.66      156.24      5.76 o 
  -3   5   4        0.47        3.95      3.34 o 
  -2   5   4       12.41        8.12      3.12 o 
  -1   5   4      299.64      265.58      8.35 o 
   0   5   4      170.43      188.94      7.01 o 
   1   5   4       79.32       87.12      5.31 o 
   2   5   4       34.07       29.06      6.52 o 
   3   5   4      343.79      352.06     28.97 o 
   4   5   4      398.40      399.88     13.80 o 
   5   5   4        0.71       -5.91      5.91 o 
   6   5   4        0.44        1.47      4.25 o 
   7   5   4        1.72       -3.94      3.94 o 
   8   5   4       16.12       13.71      7.58 o 
   9   5   4       22.58       12.04      4.59 o 
  10   5   4        8.22        9.56      4.17 o 
  11   5   4        4.43        1.82      5.15 o 
 -12   6   4      131.92      130.76     19.42 o 
 -11   6   4        5.47        5.46      9.40 o 
 -10   6   4       23.15       30.64      5.15 o 
  -9   6   4        0.02        0.00      6.37 o 
  -8   6   4      302.64      319.76      9.40 o 
  -7   6   4       16.17       15.47      1.52 o 
  -6   6   4      349.43      329.17      7.89 o 
  -5   6   4       17.18       13.35      2.73 o 
  -4   6   4     1755.95     1759.62     37.31 o 
  -3   6   4      309.81      297.92      9.40 o 
  -2   6   4       37.87       26.70      4.85 o 
  -1   6   4        0.29       -2.12      3.95 o 
   0   6   4      116.54      106.97     12.74 o 
   1   6   4      112.95      108.09      5.70 o 
   2   6   4       41.49       33.74      8.95 o 
   3   6   4        7.02        0.03      4.88 o 
   4   6   4       40.30       50.30      8.95 o 
   5   6   4        9.78       -5.51      6.37 o 
   6   6   4       63.47       61.81      5.40 o 
   7   6   4       31.32       25.29      5.33 o 
   8   6   4       84.60       63.74      5.77 o 
   9   6   4       63.56       70.95      9.56 o 
  10   6   4        0.34        7.22      6.91 o 
 -10   7   4       46.12       57.95     16.08 o 
  -9   7   4        7.68       18.81      9.40 o 
  -8   7   4       66.71       82.21      6.07 o 
  -7   7   4       14.42        9.10      3.95 o 
  -6   7   4       19.36       16.38      3.34 o 
  -5   7   4      214.06      214.79      6.67 o 
  -4   7   4      288.53      297.92      8.80 o 
  -3   7   4        0.01        0.00      3.95 o 
  -2   7   4       14.33        8.19      4.85 o 
  -1   7   4        8.70       19.42      4.55 o 
   0   7   4      355.26      352.23     10.62 o 
   1   7   4        5.72       16.38      4.55 o 
   2   7   4       18.39       58.93     25.34 o 
   3   7   4       18.13        4.37      6.37 o 
   4   7   4       83.26       81.93      9.11 o 
   5   7   4       12.30       17.75      9.25 o 
   6   7   4        4.89        8.33      8.50 o 
   7   7   4      219.63      232.90     10.23 o 
   8   7   4        0.02       -3.75      8.86 o 
  -8   8   4       58.82       69.17     12.13 o 
  -7   8   4       37.25       27.30      9.71 o 
  -6   8   4        6.11       13.05      5.15 o 
  -5   8   4        9.35       12.74      3.64 o 
  -4   8   4       92.71       83.13      5.76 o 
  -3   8   4       51.44       63.41      6.07 o 
  -2   8   4       16.41       10.32      5.15 o 
  -1   8   4       18.36       21.23      5.76 o 
   0   8   4        0.99       16.08      5.76 o 
   1   8   4       29.48       33.37      5.46 o 
   2   8   4       17.52       22.75      4.25 o 
   3   8   4        2.02       -8.80      8.80 o 
   4   8   4        7.71       20.02      8.49 o 
   5   8   4       24.61       22.15      6.67 o 
   6   8   4       19.52       31.55      9.71 o 
  -4   9   4       43.19       34.58     12.44 o 
  -3   9   4       82.61       83.43      9.40 o 
  -2   9   4        0.82       -5.46      8.19 o 
  -1   9   4        0.00       -6.07      7.28 o 
   0   9   4        5.86       12.13     10.32 o 
   1   9   4       18.75       10.01      9.40 o 
   2   9   4       36.31       65.83     16.38 o 
 -15   0   5        0.29        3.64      5.76 o 
 -13   0   5      458.30      516.97     14.26 o 
 -11   0   5      154.55      151.09      6.07 o 
  -9   0   5      345.82      343.43      9.40 o 
  -7   0   5       23.77       26.53      3.03 o 
  -5   0   5       78.89       82.75      5.46 o 
  -3   0   5     2766.12     2772.62     61.19 o 
  -1   0   5     1082.45     1070.94     29.43 o 
   1   0   5     1760.96     1767.93     44.72 o 
   3   0   5        7.00       10.32      3.03 o 
   5   0   5      345.31      399.26     14.26 o 
   7   0   5        7.93        9.10      3.95 o 
   9   0   5      432.12      420.19     12.44 o 
  11   0   5       45.15       37.62      4.55 o 
  13   0   5       76.13       79.79      7.89 o 
 -15   1   5       23.83       26.47      5.50 o 
 -14   1   5        1.18       -2.78      2.78 o 
 -13   1   5        1.97        5.52      3.34 o 
 -12   1   5      797.52      814.29     13.72 o 
 -11   1   5       32.12       31.48      7.13 o 
 -10   1   5        4.07        6.79      2.11 o 
  -9   1   5       91.40       90.29      4.40 o 
  -8   1   5      508.39      522.89     13.50 o 
  -7   1   5      139.42      126.48      3.64 o 
  -6   1   5      233.89      229.12      4.82 o 
  -5   1   5      141.75      142.51      4.39 o 
  -4   1   5        0.01       -0.89      0.89 o 
  -3   1   5      182.21      169.58      7.74 o 
  -2   1   5        0.67       -1.52      1.52 o 
  -1   1   5      236.41      231.04     15.62 o 
   0   1   5      283.14      337.32     12.14 o 
   1   1   5      373.47      461.52     25.33 o 
   2   1   5      133.33      153.48      5.27 o 
   3   1   5      371.76      392.54     11.61 o 
   4   1   5     1596.62     2082.60    204.48 o 
   5   1   5       71.39       76.83      3.93 o 
   6   1   5       49.21       48.68      4.85 o 
   7   1   5       55.39       61.06      7.43 o 
   8   1   5       98.05       89.74      7.58 o 
   9   1   5       11.06       13.56      2.55 o 
  10   1   5        6.67        3.33      2.98 o 
  11   1   5      134.90      126.41      8.19 o 
  12   1   5        0.41        3.79      6.52 o 
  13   1   5       37.88       37.30      5.47 o 
 -15   2   5       71.44       69.81     14.56 o 
 -14   2   5      103.99       92.96      7.74 o 
 -13   2   5       26.55       31.84      4.55 o 
 -12   2   5       12.87       12.90      4.85 o 
 -11   2   5      563.85      527.76     10.97 o 
 -10   2   5        1.46        1.83      3.49 o 
  -9   2   5       38.24       38.49      3.41 o 
  -8   2   5       11.78       11.07      3.79 o 
  -7   2   5        0.75        3.92      2.24 o 
  -6   2   5      176.91      187.47      6.52 o 
  -5   2   5      306.21      298.39      7.13 o 
  -4   2   5      112.40       99.90      3.64 o 
  -3   2   5      790.84      777.16     13.90 o 
  -2   2   5     2678.60     2704.26     47.41 o 
  -1   2   5      550.43      597.48     12.86 o 
   0   2   5      101.57      100.45      5.76 o 
   1   2   5      203.12      266.41     19.72 o 
   2   2   5      651.07      753.91     20.63 o 
   3   2   5      425.22      487.63     11.68 o 
   4   2   5       49.37       38.85      9.10 o 
   5   2   5      447.64      473.00     13.33 o 
   6   2   5      245.40      282.47     10.01 o 
   7   2   5       30.83       32.76      2.75 o 
   8   2   5      305.25      309.50     15.02 o 
   9   2   5       73.83       76.02      4.27 o 
  10   2   5       85.37       95.10      4.61 o 
  11   2   5        4.53        2.71      3.11 o 
  12   2   5        7.11        2.21      3.50 o 
 -14   3   5       41.48       47.99      5.14 o 
 -13   3   5      100.43      100.50      5.93 o 
 -12   3   5      124.05      125.50      9.25 o 
 -11   3   5        0.11       -1.50      3.57 o 
 -10   3   5       48.16       44.29      4.25 o 
  -9   3   5       82.96       73.82     15.02 o 
  -8   3   5        7.32        9.87     12.89 o 
  -7   3   5      209.81      209.22      5.70 o 
  -6   3   5        5.57        7.61      3.64 o 
  -5   3   5      773.08      782.64     15.95 o 
  -4   3   5     1277.30     1274.75     24.27 o 
  -3   3   5     1074.04     1144.30     28.21 o 
  -2   3   5      595.63      613.75     10.86 o 
  -1   3   5       15.00       12.30      2.03 o 
   0   3   5      897.26      909.79     20.72 o 
   1   3   5     1006.57     1136.33    103.30 o 
   2   3   5       20.31       20.79      2.47 o 
   3   3   5        4.28       -1.93      5.16 o 
   4   3   5      643.78      678.34     16.08 o 
   5   3   5      288.83      334.64     32.46 o 
   6   3   5      747.05      725.35     18.73 o 
   7   3   5       61.33       77.13      8.65 o 
   8   3   5       10.81        5.96     11.68 o 
   9   3   5       97.58      100.65      5.91 o 
  10   3   5       46.24       39.16      6.22 o 
  11   3   5        1.96        3.86      4.01 o 
  12   3   5      107.14      105.19      9.86 o 
 -14   4   5      178.65      170.20     13.35 o 
 -13   4   5       44.51       37.31      6.67 o 
 -12   4   5       63.39       51.88      5.46 o 
 -11   4   5        0.03       15.17      5.15 o 
 -10   4   5       95.87      112.56      6.98 o 
  -9   4   5       31.98       21.54      3.95 o 
  -8   4   5        7.93        8.19      3.03 o 
  -7   4   5      546.00      501.80     11.23 o 
  -6   4   5        7.86        8.34      4.55 o 
  -5   4   5       12.86       15.55      3.64 o 
  -4   4   5        6.52        5.30      7.28 o 
  -3   4   5      789.76      767.37     15.43 o 
  -2   4   5       15.83       11.67      2.28 o 
  -1   4   5      407.56      406.23      8.16 o 
   0   4   5       20.08       22.73      2.43 o 
   1   4   5      176.51      197.20      4.96 o 
   2   4   5       23.16       32.32      6.67 o 
   3   4   5       68.04       65.37      4.96 o 
   4   4   5       36.19       36.61      4.59 o 
   5   4   5        2.97        3.27      3.20 o 
   6   4   5       35.63       43.66      4.37 o 
   7   4   5       36.65       48.97      7.89 o 
   8   4   5       10.53       18.34      4.06 o 
   9   4   5      265.41      263.35      8.01 o 
  10   4   5       45.03       43.82      4.99 o 
  11   4   5       18.29       24.73      5.61 o 
 -13   5   5       24.97       33.37      9.10 o 
 -12   5   5        7.26       -0.61      9.40 o 
 -11   5   5       53.91       65.23      6.67 o 
 -10   5   5        0.03        3.34      5.15 o 
  -9   5   5        1.45       -3.64      3.64 o 
  -8   5   5      108.89      108.91      5.46 o 
  -7   5   5      858.23      849.47     17.60 o 
  -6   5   5       37.92       29.43      1.82 o 
  -5   5   5       21.61       17.30      2.43 o 
  -4   5   5      542.03      517.27     13.96 o 
  -3   5   5       20.58       19.22      3.11 o 
  -2   5   5       70.00       65.74      7.74 o 
  -1   5   5      289.20      288.72     25.64 o 
   0   5   5      165.48      181.61      6.18 o 
   1   5   5       21.47       21.09      3.40 o 
   2   5   5      109.60      106.04      8.95 o 
   3   5   5        0.09       -1.62      4.94 o 
   4   5   5        0.26        2.07      5.76 o 
   5   5   5      114.03       87.93      4.93 o 
   6   5   5        0.01       -0.22      3.50 o 
   7   5   5        0.77       -3.63      6.22 o 
   8   5   5        3.75        0.31      4.01 o 
   9   5   5       71.37       60.42      5.76 o 
  10   5   5        5.61        6.90      5.81 o 
 -12   6   5        3.91        7.89     11.83 o 
 -11   6   5        8.00        3.64     10.32 o 
 -10   6   5      135.52      151.39      8.49 o 
  -9   6   5        6.01       -6.37      6.37 o 
  -8   6   5      206.37      205.69      7.59 o 
  -7   6   5       43.14       47.93      4.25 o 
  -6   6   5       54.21       55.83      3.34 o 
  -5   6   5      186.42      168.08      5.76 o 
  -4   6   5        2.43       -2.43      2.43 o 
  -3   6   5     3115.84     3190.99     67.05 o 
  -2   6   5       93.59       77.36      5.46 o 
  -1   6   5       34.76       34.55      8.19 o 
   0   6   5       28.92       37.69      4.28 o 
   1   6   5       58.73       55.72      6.07 o 
   2   6   5        7.80       17.90      4.25 o 
   3   6   5        0.09        5.39      8.80 o 
   4   6   5      168.01      166.20     29.13 o 
   5   6   5      577.93      585.98     74.93 o 
   6   6   5       48.22       47.39      5.56 o 
   7   6   5       17.63        7.28      5.62 o 
   8   6   5        1.67        3.11      9.86 o 
   9   6   5        2.29        4.04      4.93 o 
 -10   7   5       73.02       69.78     13.05 o 
  -9   7   5      108.27      111.95     12.74 o 
  -8   7   5       13.39       17.30      4.85 o 
  -7   7   5      306.02      317.64      7.89 o 
  -6   7   5       18.22       12.74      3.03 o 
  -5   7   5       17.35       13.96      3.34 o 
  -4   7   5      123.60       98.29      6.07 o 
  -3   7   5        8.40       13.96      5.15 o 
  -2   7   5      111.78      127.11      6.37 o 
  -1   7   5       43.14       40.65      5.46 o 
   0   7   5      101.39      110.43      6.37 o 
   1   7   5       13.29       15.25      4.45 o 
   2   7   5        3.53        7.92     10.92 o 
   3   7   5       10.00       12.59      8.79 o 
   4   7   5      168.76      188.50     13.05 o 
   5   7   5        0.97        4.57     19.57 o 
   6   7   5       34.97       22.92     10.01 o 
   7   7   5       13.45       15.39      7.96 o 
   8   7   5       61.61       71.14      9.56 o 
  -8   8   5       38.58       28.52     10.62 o 
  -7   8   5        4.22       -4.55      9.40 o 
  -6   8   5       65.93       65.23      6.98 o 
  -5   8   5       25.61       27.30      4.25 o 
  -4   8   5        2.80       -3.34      3.34 o 
  -3   8   5       13.01        4.85      4.25 o 
  -2   8   5        0.03       -4.85      4.85 o 
  -1   8   5       39.13       38.23      6.37 o 
   0   8   5       12.07        5.76      5.15 o 
   1   8   5       44.87       50.66      5.46 o 
   2   8   5      122.77      133.49     11.23 o 
   3   8   5        7.54       -9.40      9.40 o 
   4   8   5        9.96       14.49      7.29 o 
   5   8   5       73.94       69.47     19.42 o 
  -3   9   5       11.86       20.33     12.44 o 
  -2   9   5      125.85      126.21     10.62 o 
  -1   9   5       10.25       22.45     12.74 o 
   0   9   5       12.41       13.05     13.35 o 
   1   9   5       10.86        8.19     14.56 o 
 -14   0   6      313.20      329.47     12.44 o 
 -12   0   6      673.60      670.48     16.69 o 
 -10   0   6     2227.77     2266.88     46.42 o 
  -8   0   6      627.36      603.73     14.56 o 
  -6   0   6       26.12       20.63      3.95 o 
  -4   0   6      141.09      125.60      5.76 o 
  -2   0   6     1640.70     1639.48     58.25 o 
   0   0   6      227.46      279.11      9.40 o 
   2   0   6       21.46       30.04      3.64 o 
   4   0   6       80.03       84.95      5.46 o 
   6   0   6     1730.85     1741.93     41.89 o 
   8   0   6      474.73      572.18     21.84 o 
  10   0   6      103.55      103.46      6.67 o 
  12   0   6       18.12       21.84      6.07 o 
 -15   1   6       65.01       65.90     10.31 o 
 -14   1   6      609.61      658.41     15.30 o 
 -13   1   6        2.00       -1.99      1.99 o 
 -12   1   6        0.99       -1.63      1.63 o 
 -11   1   6      160.56      151.56      6.07 o 
 -10   1   6        6.22       10.25      3.34 o 
  -9   1   6      141.08      145.27      4.06 o 
  -8   1   6       80.53       86.22      2.79 o 
  -7   1   6       15.58       16.57      2.73 o 
  -6   1   6       35.73       43.11      3.32 o 
  -5   1   6      395.12      395.20      8.02 o 
  -4   1   6      403.72      421.40      8.45 o 
  -3   1   6     1892.80     1931.52     40.46 o 
  -2   1   6       77.95       84.13     11.68 o 
  -1   1   6      128.20      151.87      4.66 o 
   0   1   6        0.90       -0.65      2.11 o 
   1   1   6      420.93      434.30     12.30 o 
   2   1   6      448.11      505.87     13.46 o 
   3   1   6      504.21      643.91     55.07 o 
   4   1   6       36.77       49.39      3.98 o 
   5   1   6       81.93       78.13      4.43 o 
   6   1   6      850.11      878.28     20.53 o 
   7   1   6      525.25      593.53     17.01 o 
   8   1   6      296.66      277.19     11.53 o 
   9   1   6       47.98       49.00      4.44 o 
  10   1   6       12.38       18.81      3.43 o 
  11   1   6       24.14       24.04      4.40 o 
  12   1   6       16.93       10.37      4.49 o 
 -15   2   6      116.59      135.25      9.09 o 
 -14   2   6        5.38        0.23      7.58 o 
 -13   2   6        0.00        1.70      4.01 o 
 -12   2   6      140.81      144.87      5.98 o 
 -11   2   6       38.31       47.35      4.92 o 
 -10   2   6      577.73      599.04     20.48 o 
  -9   2   6      289.89      286.78      6.98 o 
  -8   2   6      110.20       98.15      3.57 o 
  -7   2   6      622.95      694.98     13.12 o 
  -6   2   6      249.91      253.64      8.04 o 
  -5   2   6      139.49      144.31      3.84 o 
  -4   2   6        1.87       -1.60      1.60 o 
  -3   2   6     2827.36     2943.73     58.10 o 
  -2   2   6     1218.86     1364.88     32.77 o 
  -1   2   6      328.33      363.39     31.25 o 
   0   2   6       19.13       17.13      4.85 o 
   1   2   6        6.78        2.28      2.14 o 
   2   2   6      296.09      299.22      9.91 o 
   3   2   6        1.71        1.82      2.57 o 
   4   2   6        2.33        0.47      2.57 o 
   5   2   6      115.96      120.59     22.60 o 
   6   2   6       70.77       69.19      4.70 o 
   7   2   6      184.96      207.43     11.68 o 
   8   2   6       39.84       34.16      3.26 o 
   9   2   6        5.48        5.40      3.54 o 
  10   2   6        0.35       -2.11      5.31 o 
  11   2   6        1.35       -1.20      3.75 o 
  12   2   6      167.84      165.95      7.81 o 
 -14   3   6       75.73       75.54      7.59 o 
 -13   3   6      300.22      332.51     13.05 o 
 -12   3   6        2.53        0.30      4.55 o 
 -11   3   6       36.84       39.75      5.46 o 
 -10   3   6        6.20        6.50      4.32 o 
  -9   3   6        6.55       -5.32      9.25 o 
  -8   3   6       20.79       22.48      6.98 o 
  -7   3   6        0.44       -0.28      3.71 o 
  -6   3   6       96.94      100.21      4.61 o 
  -5   3   6     1386.83     1360.52     26.40 o 
  -4   3   6       86.57       96.66      2.68 o 
  -3   3   6     2314.69     2270.38     35.79 o 
  -2   3   6      167.26      187.39      4.70 o 
  -1   3   6      235.43      229.66      9.10 o 
   0   3   6      385.66      432.12     54.31 o 
   1   3   6      514.58      541.31     14.01 o 
   2   3   6      158.59      181.85     13.19 o 
   3   3   6       58.38       48.74      7.58 o 
   4   3   6        0.01        1.86      7.28 o 
   5   3   6      445.41      462.06     23.05 o 
   6   3   6      592.57      635.68     82.67 o 
   7   3   6        4.65        7.40      1.19 o 
   8   3   6       86.81       98.52      7.28 o 
   9   3   6      305.57      318.08     45.20 o 
  10   3   6      262.66      277.84      9.55 o 
  11   3   6        1.90        7.42      5.38 o 
 -14   4   6       32.82       42.17      8.49 o 
 -13   4   6       74.51       76.76      7.89 o 
 -12   4   6        2.87       -1.22      4.55 o 
 -11   4   6       49.78       37.92      5.46 o 
 -10   4   6       18.57       21.84      3.95 o 
  -9   4   6      102.12       87.68      4.85 o 
  -8   4   6       19.57        8.96      7.13 o 
  -7   4   6       37.16       32.28      3.91 o 
  -6   4   6       29.15       24.97      4.40 o 
  -5   4   6        9.89        6.91      1.63 o 
  -4   4   6       33.99       27.16      5.46 o 
  -3   4   6      285.65      278.88     10.01 o 
  -2   4   6      304.18      321.07      8.65 o 
  -1   4   6      360.02      360.36      7.65 o 
   0   4   6       55.22       45.55      4.25 o 
   1   4   6      762.87      727.55     20.78 o 
   2   4   6      838.72      893.18     21.78 o 
   3   4   6        9.63       16.49      2.24 o 
   4   4   6      177.16      182.86      9.40 o 
   5   4   6       68.63       56.47      7.13 o 
   6   4   6       90.57       83.73      5.44 o 
   7   4   6        5.46        5.90      4.39 o 
   8   4   6        2.35       -4.06      4.06 o 
   9   4   6       53.86       38.58      5.17 o 
  10   4   6       18.30       11.70     11.53 o 
  11   4   6        3.26       -3.68      5.58 o 
 -13   5   6      112.98      106.18     13.35 o 
 -12   5   6       60.22       51.27      6.07 o 
 -11   5   6      279.62      296.41     12.44 o 
 -10   5   6        2.37       -3.34      3.34 o 
  -9   5   6       69.30       72.21      5.46 o 
  -8   5   6       16.49        9.40      3.64 o 
  -7   5   6       26.13       20.63      3.64 o 
  -6   5   6      330.94      312.49     10.01 o 
  -5   5   6       28.88       29.43      2.73 o 
  -4   5   6      213.10      200.99     14.26 o 
  -3   5   6      103.10       91.92     10.92 o 
  -2   5   6      997.37      951.89     28.08 o 
  -1   5   6       61.11       50.11      3.79 o 
   0   5   6      345.17      350.23     25.34 o 
   1   5   6       77.92       76.16     15.17 o 
   2   5   6        4.88        7.67      4.55 o 
   3   5   6        0.99       -1.73      4.77 o 
   4   5   6       20.42       18.53      4.88 o 
   5   5   6       12.11       11.09      4.49 o 
   6   5   6       49.98       40.28      4.71 o 
   7   5   6       10.21        7.92      4.44 o 
   8   5   6      102.47      115.68     11.68 o 
   9   5   6        9.29       22.71     13.65 o 
  10   5   6       87.15       68.07     11.83 o 
 -11   6   6       64.54       59.46     12.74 o 
 -10   6   6       26.72       18.20      5.15 o 
  -9   6   6       38.62       49.15      5.15 o 
  -8   6   6       13.83       14.56      4.25 o 
  -7   6   6      100.51      107.70      6.37 o 
  -6   6   6      256.03      281.84      8.19 o 
  -5   6   6       81.62       79.48      4.25 o 
  -4   6   6       66.21       66.74      4.85 o 
  -3   6   6       88.21       75.24      5.15 o 
  -2   6   6        0.07       -1.68      4.85 o 
  -1   6   6        0.28       -3.63      3.63 o 
   0   6   6        7.84        3.26      6.07 o 
   1   6   6       18.06        6.57     11.53 o 
   2   6   6       31.71       33.45      3.16 o 
   3   6   6        6.56        4.12      5.27 o 
   4   6   6       14.10       29.07     10.32 o 
   5   6   6        2.65       -2.09      3.31 o 
   6   6   6      288.37      276.52      9.53 o 
   7   6   6        2.49       -0.37      4.55 o 
   8   6   6        9.53        8.18      8.50 o 
   9   6   6       48.85       48.84      6.65 o 
 -10   7   6      127.88      122.35      7.78 o 
  -9   7   6       23.73       24.57      9.71 o 
  -8   7   6      110.96      125.30      7.28 o 
  -7   7   6       20.96       21.23      5.15 o 
  -6   7   6      146.77      155.94      5.46 o 
  -5   7   6        1.03        1.10      3.64 o 
  -4   7   6        5.93        7.89      6.37 o 
  -3   7   6       26.33       23.67      4.25 o 
  -2   7   6      596.24      651.67     17.60 o 
  -1   7   6      480.67      478.76     11.98 o 
   0   7   6        9.40        7.57      7.28 o 
   1   7   6        2.85       10.39      7.65 o 
   2   7   6       77.37       89.32     12.89 o 
   3   7   6       52.59       59.52      8.36 o 
   4   7   6       47.41       50.97      9.75 o 
   5   7   6        6.35       -1.71      7.96 o 
   6   7   6       20.05       25.43      6.91 o 
   7   7   6        0.76        4.78      7.13 o 
  -7   8   6       22.64       24.57     10.01 o 
  -6   8   6        9.21        4.25      6.98 o 
  -5   8   6       13.50       11.53      5.46 o 
  -4   8   6        9.47       12.74      4.85 o 
  -3   8   6       48.01       47.63      6.37 o 
  -2   8   6      273.24      300.05     11.83 o 
  -1   8   6       11.01       12.74      5.76 o 
   0   8   6        5.17       10.92      5.46 o 
   1   8   6       18.93       16.38      4.55 o 
   2   8   6      101.96      138.27      9.32 o 
   3   8   6        2.89        9.20     23.21 o 
   4   8   6        0.37      -16.38     16.38 o 
 -15   0   7        3.41       15.17      5.15 o 
 -13   0   7        2.78        3.34      3.95 o 
 -11   0   7       15.98       15.17      3.95 o 
  -9   0   7       62.78       60.37      4.55 o 
  -7   0   7      182.07      184.76      8.80 o 
  -5   0   7      526.90      491.18     14.86 o 
  -3   0   7        5.55       -3.03      3.95 o 
  -1   0   7     1803.72     1807.83     46.84 o 
   1   0   7       90.12       99.33      7.28 o 
   3   0   7       19.68       29.13      3.95 o 
   5   0   7       51.69       72.81      6.07 o 
   7   0   7        1.77       -1.52      3.95 o 
   9   0   7      145.06      143.80      9.40 o 
  11   0   7        0.92        0.91      5.76 o 
 -15   1   7        7.45        9.84      5.22 o 
 -14   1   7       55.56       59.35     10.16 o 
 -13   1   7       52.68       59.66      3.64 o 
 -12   1   7      118.56      124.08      8.04 o 
 -11   1   7      356.30      386.19      7.81 o 
 -10   1   7      271.18      262.84      5.89 o 
  -9   1   7     1001.69      983.26     14.34 o 
  -8   1   7        6.61        4.71      2.24 o 
  -7   1   7        3.25        1.36      4.07 o 
  -6   1   7      892.11      938.75     18.05 o 
  -5   1   7      236.61      242.12      6.37 o 
  -4   1   7       14.55       18.10      2.47 o 
  -3   1   7      259.79      266.52      6.65 o 
  -2   1   7      100.61       96.71      3.41 o 
  -1   1   7      789.33      832.49     23.97 o 
   0   1   7       18.29       22.40      2.24 o 
   1   1   7        4.59        6.77      2.88 o 
   2   1   7        6.47        0.12      3.19 o 
   3   1   7      102.44      130.59      6.06 o 
   4   1   7        0.09        0.97      2.88 o 
   5   1   7       37.57       45.75     16.68 o 
   6   1   7        1.48       -3.56      8.65 o 
   7   1   7      273.74      302.32     10.66 o 
   8   1   7       14.80       10.61      4.08 o 
   9   1   7        5.40        4.67      3.94 o 
  10   1   7       83.90       76.45      5.01 o 
  11   1   7      150.44      131.71     19.57 o 
  12   1   7       11.26       11.38      4.93 o 
 -15   2   7        0.09        4.19      4.77 o 
 -14   2   7        0.01        1.06      5.73 o 
 -13   2   7       98.57      105.83      5.55 o 
 -12   2   7       42.87       38.39      4.36 o 
 -11   2   7        2.33        4.91      5.92 o 
 -10   2   7      542.99      535.79     37.62 o 
  -9   2   7      218.62      186.36      5.16 o 
  -8   2   7       55.01       41.47      3.20 o 
  -7   2   7       83.80       76.34      4.43 o 
  -6   2   7       98.91      126.19      3.71 o 
  -5   2   7      335.27      369.25     16.38 o 
  -4   2   7      221.42      238.72      6.21 o 
  -3   2   7       35.71       33.68      2.75 o 
  -2   2   7      294.22      302.44     21.39 o 
  -1   2   7      116.32      127.81      4.29 o 
   0   2   7      147.72      151.27      7.44 o 
   1   2   7      687.94      758.51     62.80 o 
   2   2   7      226.41      263.62      7.38 o 
   3   2   7      468.36      494.37      9.77 o 
   4   2   7      284.80      289.56      9.50 o 
   5   2   7      135.76      178.86     16.23 o 
   6   2   7      352.06      331.82     10.79 o 
   7   2   7      108.85      137.46     27.91 o 
   8   2   7        0.13       -4.40      4.40 o 
   9   2   7       22.19       20.65      3.76 o 
  10   2   7       74.11       78.97      4.58 o 
  11   2   7        6.83       10.16      4.29 o 
 -14   3   7       82.86       80.40      8.19 o 
 -13   3   7        8.71        2.43      5.76 o 
 -12   3   7      309.72      285.44     15.78 o 
 -11   3   7       61.17       63.10      5.97 o 
 -10   3   7      358.89      333.57     34.89 o 
  -9   3   7       80.30       59.65      3.83 o 
  -8   3   7        0.44        0.84      4.49 o 
  -7   3   7        1.01        5.88      3.49 o 
  -6   3   7       89.79       80.15      4.01 o 
  -5   3   7        0.41        0.02      1.83 o 
  -4   3   7      345.09      360.62      7.63 o 
  -3   3   7      126.13      119.14     10.47 o 
  -2   3   7       78.48       86.82      7.43 o 
  -1   3   7     1380.63     1532.54     29.12 o 
   0   3   7      527.86      562.27     20.93 o 
   1   3   7      162.90      164.62      6.48 o 
   2   3   7       22.07       27.31      6.98 o 
   3   3   7       22.96       24.27      2.77 o 
   4   3   7      107.43      120.76     12.89 o 
   5   3   7      234.39      243.21      7.87 o 
   6   3   7      227.27      209.44     12.74 o 
   7   3   7        1.67        0.74      4.06 o 
   8   3   7        8.23        2.11      4.06 o 
   9   3   7       74.67       83.01     11.53 o 
  10   3   7       20.87       10.63      6.84 o 
  11   3   7       30.44       18.42      7.28 o 
 -13   4   7       21.11       16.99      5.46 o 
 -12   4   7       32.50       43.68      6.98 o 
 -11   4   7        6.95        3.34      5.15 o 
 -10   4   7      194.96      199.39      6.83 o 
  -9   4   7       48.88       49.87      3.93 o 
  -8   4   7       19.44       16.66      3.67 o 
  -7   4   7       70.59       63.90      4.91 o 
  -6   4   7       36.56       34.76      3.66 o 
  -5   4   7      175.11      167.43      6.07 o 
  -4   4   7       35.77       31.62      2.18 o 
  -3   4   7        7.93        4.89      2.28 o 
  -2   4   7        7.67        2.76      2.11 o 
  -1   4   7     1246.47     1312.04     54.46 o 
   0   4   7      263.04      258.88      6.26 o 
   1   4   7      641.67      625.63     13.35 o 
   2   4   7        4.36        7.16      7.89 o 
   3   4   7      120.39      121.31      9.56 o 
   4   4   7        6.37        2.73      2.73 o 
   5   4   7        0.67       -3.25      3.95 o 
   6   4   7       33.70       45.84     15.17 o 
   7   4   7      215.66      207.39      8.47 o 
   8   4   7      232.10      226.42     10.16 o 
   9   4   7        0.06        3.84      6.67 o 
  10   4   7       72.04       73.99      8.95 o 
 -12   5   7       22.91        6.67      6.37 o 
 -11   5   7        9.95       22.15      5.15 o 
 -10   5   7       18.51       16.08      4.85 o 
  -9   5   7       10.06        5.46      4.55 o 
  -8   5   7      189.37      199.63      7.28 o 
  -7   5   7       24.95       22.26      7.89 o 
  -6   5   7      398.76      419.40     17.60 o 
  -5   5   7       37.28       29.70      5.31 o 
  -4   5   7       33.80       29.25      3.12 o 
  -3   5   7      315.15      293.47      8.04 o 
  -2   5   7     1125.08     1131.39     30.95 o 
  -1   5   7     1421.79     1477.48     25.21 o 
   0   5   7      160.80      155.19      5.61 o 
   1   5   7       20.25       12.59      2.91 o 
   2   5   7      321.87      341.41     12.22 o 
   3   5   7        4.00        1.67      4.27 o 
   4   5   7        2.47        4.80      3.86 o 
   5   5   7        3.19        3.12      4.55 o 
   6   5   7       72.76       54.41     10.01 o 
   7   5   7      241.01      208.36      8.57 o 
   8   5   7        1.34        4.67      5.25 o 
   9   5   7        0.13       -6.07      7.89 o 
 -11   6   7       37.55       22.45     10.32 o 
 -10   6   7       51.00       59.16      5.15 o 
  -9   6   7        1.66       14.86      5.15 o 
  -8   6   7       23.81       24.27      4.55 o 
  -7   6   7       37.44       31.55      5.15 o 
  -6   6   7       12.91       15.78      2.73 o 
  -5   6   7     1109.18     1057.90     21.84 o 
  -4   6   7        0.16       -1.22      2.73 o 
  -3   6   7       59.16       40.48     12.59 o 
  -2   6   7        0.95        0.38      3.85 o 
  -1   6   7      147.33      139.49      9.56 o 
   0   6   7       41.52       49.12      9.10 o 
   1   6   7       11.45        8.06      6.52 o 
   2   6   7       13.97       11.79      5.10 o 
   3   6   7       91.98       80.53     10.77 o 
   4   6   7        0.21       -2.25      7.89 o 
   5   6   7        0.09        3.95      4.50 o 
   6   6   7       16.86       20.24      5.14 o 
   7   6   7       20.88       16.73      6.55 o 
   8   6   7        1.19       -0.55      7.99 o 
  -9   7   7        6.47        3.95     11.23 o 
  -8   7   7       22.20       13.96      6.37 o 
  -7   7   7        0.75        3.34      4.55 o 
  -6   7   7      121.21      146.23      5.76 o 
  -5   7   7        0.13       -2.43      2.43 o 
  -4   7   7        0.71       -0.91      3.03 o 
  -3   7   7        0.15        1.52      4.55 o 
  -2   7   7      167.16      171.65      7.74 o 
  -1   7   7      486.01      554.79     49.15 o 
   0   7   7        4.56        5.01      8.64 o 
   1   7   7       18.95       19.24      4.59 o 
   2   7   7       51.40       59.36     19.26 o 
   3   7   7        3.35       -1.85      8.12 o 
   4   7   7       83.89      101.33     12.22 o 
   5   7   7        1.60       15.08      7.16 o 
   6   7   7       12.12        4.25     12.29 o 
  -7   8   7        1.63        3.34     14.26 o 
  -6   8   7        2.12       -9.10      9.10 o 
  -5   8   7       87.28       91.02      8.80 o 
  -4   8   7       16.07       10.32      5.76 o 
  -3   8   7        5.48       -4.85      4.85 o 
  -2   8   7       82.72      111.64      7.59 o 
  -1   8   7       12.59       18.81      5.46 o 
   0   8   7      230.67      237.55     10.62 o 
   1   8   7       35.18       47.84     11.08 o 
   2   8   7       47.19       41.72     15.02 o 
   3   8   7        1.11        5.12      8.02 o 
 -14   0   8       78.49       84.65      6.07 o 
 -12   0   8     1122.55     1210.50     27.61 o 
 -10   0   8      387.33      414.12     11.83 o 
  -8   0   8        3.04        7.28      2.73 o 
  -6   0   8     1214.07     1298.18     35.80 o 
  -4   0   8      316.56      303.08     11.23 o 
  -2   0   8      225.19      216.62      9.10 o 
   0   0   8      100.74       84.95      4.85 o 
   2   0   8       54.33       63.71      6.98 o 
   4   0   8      113.78      115.29      7.28 o 
   6   0   8        3.03        6.37      4.55 o 
   8   0   8      685.73      690.59     23.27 o 
  10   0   8       40.42       27.00      5.46 o 
 -15   1   8        0.39       -3.95      6.98 o 
 -14   1   8        3.73       -0.91      5.92 o 
 -13   1   8      157.00      156.43      4.74 o 
 -12   1   8       60.45       61.85      3.03 o 
 -11   1   8       59.67       59.24      5.92 o 
 -10   1   8        6.56        3.86      2.33 o 
  -9   1   8      335.82      333.02     13.81 o 
  -8   1   8     2730.70     2743.37     43.33 o 
  -7   1   8      480.20      448.46      9.18 o 
  -6   1   8       94.12       88.28      8.34 o 
  -5   1   8      195.62      195.57      5.57 o 
  -4   1   8        8.07        7.93      2.77 o 
  -3   1   8       53.94       63.94      3.48 o 
  -2   1   8       45.59       59.78      5.92 o 
  -1   1   8      151.77      173.47     15.02 o 
   0   1   8     1932.41     2090.54    151.39 o 
   1   1   8      107.01      119.66      8.34 o 
   2   1   8       28.57       32.31      3.32 o 
   3   1   8      116.64      125.48      5.68 o 
   4   1   8        0.86       -3.05      3.05 o 
   5   1   8       73.57       94.21     12.89 o 
   6   1   8        8.49        9.23      4.81 o 
   7   1   8        3.33        2.58      7.13 o 
   8   1   8      192.72      199.47     18.05 o 
   9   1   8       30.47       25.01      6.48 o 
  10   1   8        0.07       -4.91      5.35 o 
  11   1   8      111.26      110.81      6.54 o 
 -14   2   8       35.27       41.02      6.05 o 
 -13   2   8       16.21       14.19      4.52 o 
 -12   2   8      809.40      842.15     25.64 o 
 -11   2   8      199.11      199.00      6.62 o 
 -10   2   8      195.71      176.75      5.27 o 
  -9   2   8       27.30       24.55      3.11 o 
  -8   2   8       11.22        8.67      5.61 o 
  -7   2   8      214.27      207.00      4.99 o 
  -6   2   8      103.52       94.66      9.71 o 
  -5   2   8      196.40      237.00     19.42 o 
  -4   2   8        2.33        3.59      2.33 o 
  -3   2   8      415.50      430.67     14.56 o 
  -2   2   8       49.12       44.19      2.88 o 
  -1   2   8      709.07      756.76     19.24 o 
   0   2   8       75.67       95.02      7.13 o 
   1   2   8       86.10       96.33      3.96 o 
   2   2   8       30.80       35.91      4.10 o 
   3   2   8      247.31      279.05      7.99 o 
   4   2   8        0.66        1.70      5.46 o 
   5   2   8      153.47      148.90     21.54 o 
   6   2   8       35.33       37.76      3.76 o 
   7   2   8       85.52       75.25      4.81 o 
   8   2   8       17.00       13.08      4.30 o 
   9   2   8       42.35       42.91      4.77 o 
  10   2   8      245.59      258.81     10.77 o 
  11   2   8       41.72       35.90      5.38 o 
 -14   3   8       18.77       21.23      7.59 o 
 -13   3   8       28.55       24.68      4.88 o 
 -12   3   8        5.80        1.24      6.21 o 
 -11   3   8       52.62       63.20      4.66 o 
 -10   3   8       14.78        5.32      6.52 o 
  -9   3   8      191.27      191.15      7.24 o 
  -8   3   8       15.67       12.71      8.65 o 
  -7   3   8      134.29      117.59      4.55 o 
  -6   3   8        0.65       -0.64      1.67 o 
  -5   3   8       69.72       77.58      3.35 o 
  -4   3   8      140.20      142.05      4.96 o 
  -3   3   8        1.81       -1.60      1.60 o 
  -2   3   8        8.68        2.56      2.55 o 
  -1   3   8        9.46       13.90      4.40 o 
   0   3   8      157.43      173.90     10.62 o 
   1   3   8        8.93        6.79      7.43 o 
   2   3   8       86.82       82.09      4.27 o 
   3   3   8      945.67      962.13     24.20 o 
   4   3   8      672.01      760.66    104.67 o 
   5   3   8        0.51       -2.24      3.11 o 
   6   3   8       12.75       14.65      4.25 o 
   7   3   8       24.95       21.92      2.27 o 
   8   3   8      187.70      168.91      9.56 o 
   9   3   8       29.83       34.00      7.13 o 
  10   3   8        7.16        4.16      7.07 o 
 -13   4   8      104.36      100.73      8.19 o 
 -12   4   8        0.05        9.40      6.67 o 
 -11   4   8      366.15      360.37     16.38 o 
 -10   4   8      113.16      114.11     22.60 o 
  -9   4   8      267.72      227.87      6.88 o 
  -8   4   8        0.60        3.84      5.31 o 
  -7   4   8       56.83       45.34      4.59 o 
  -6   4   8       36.03       26.38      3.64 o 
  -5   4   8       19.91        6.93      5.46 o 
  -4   4   8      112.35      125.65      6.67 o 
  -3   4   8      259.54      269.67      6.41 o 
  -2   4   8      195.25      176.53      9.10 o 
  -1   4   8     1516.81     1502.59     24.49 o 
   0   4   8     1151.97     1218.34     21.27 o 
   1   4   8       74.34       92.56      5.38 o 
   2   4   8      550.85      554.57     19.87 o 
   3   4   8        3.58       -1.28      3.28 o 
   4   4   8       30.30       28.50      2.85 o 
   5   4   8        0.62       15.66     15.32 o 
   6   4   8        2.53        1.72      4.99 o 
   7   4   8       44.78       35.74      8.95 o 
   8   4   8       52.89       39.70      5.78 o 
   9   4   8       16.09       17.24      5.78 o 
 -12   5   8       39.25       39.44      7.59 o 
 -11   5   8       72.64       80.40      7.28 o 
 -10   5   8        5.44        2.73      5.76 o 
  -9   5   8        5.29       10.01      4.25 o 
  -8   5   8       73.33       87.51      9.56 o 
  -7   5   8       63.38       51.64      5.15 o 
  -6   5   8       79.73       72.23     14.71 o 
  -5   5   8      142.07      141.09      6.98 o 
  -4   5   8      329.92      307.37      7.21 o 
  -3   5   8       49.68       50.09     11.68 o 
  -2   5   8        8.95        4.16      2.58 o 
  -1   5   8       85.40       79.73      4.40 o 
   0   5   8        5.10        4.25      2.57 o 
   1   5   8      360.46      418.43     55.52 o 
   2   5   8       23.08       25.25      8.19 o 
   3   5   8       13.68       17.94      5.00 o 
   4   5   8      235.94      237.40      8.90 o 
   5   5   8       96.02      101.22      8.80 o 
   6   5   8       39.48       46.02     12.29 o 
   7   5   8        0.14       -2.73      7.44 o 
   8   5   8      120.70      122.81      8.89 o 
 -11   6   8        2.88        7.28      7.59 o 
 -10   6   8        1.48        4.85      5.46 o 
  -9   6   8      324.37      331.90     11.53 o 
  -8   6   8       12.84        3.34      4.55 o 
  -7   6   8        1.07        1.22      6.07 o 
  -6   6   8       30.63       37.31      3.03 o 
  -5   6   8        7.39        3.64      3.03 o 
  -4   6   8       53.46       61.94      4.85 o 
  -3   6   8        1.04       -3.13      3.79 o 
  -2   6   8        8.27        4.81      3.92 o 
  -1   6   8        5.89        0.29      3.49 o 
   0   6   8      134.82      137.31      5.98 o 
   1   6   8       45.06       46.70      5.25 o 
   2   6   8        3.97        3.45      4.82 o 
   3   6   8       20.90       22.29      8.64 o 
   4   6   8       22.01       29.77      5.44 o 
   5   6   8       12.28        6.07      5.15 o 
   6   6   8       86.29       80.15      6.99 o 
   7   6   8       20.59       24.66      8.50 o 
  -9   7   8      115.06      140.77     12.44 o 
  -8   7   8       31.69       45.20      6.98 o 
  -7   7   8      183.45      197.50      8.80 o 
  -6   7   8        9.24       10.01      4.85 o 
  -5   7   8        3.55       -2.73      2.73 o 
  -4   7   8      114.30      137.13      7.28 o 
  -3   7   8       79.23       79.28     10.77 o 
  -2   7   8        9.15       12.99      7.74 o 
  -1   7   8       14.91       15.45      4.39 o 
   0   7   8       46.13       48.25     11.23 o 
   1   7   8       26.95       22.22     15.02 o 
   2   7   8        0.09       -4.19     21.69 o 
   3   7   8        5.38        8.45     10.47 o 
   4   7   8        3.06       -3.29      8.63 o 
   5   7   8        1.31       -0.51     10.32 o 
  -6   8   8       30.53       39.14      7.59 o 
  -5   8   8       67.05       85.55      8.80 o 
  -4   8   8       53.70       52.18     10.32 o 
  -3   8   8        4.27       15.47      6.67 o 
  -2   8   8       40.14       50.66      7.59 o 
  -1   8   8      112.31      108.91      8.80 o 
   0   8   8      185.83      190.16     25.79 o 
   1   8   8      182.75      182.76     28.06 o 
   2   8   8       13.37        6.27     10.01 o 
 -15   0   9       84.63       93.44     16.99 o 
 -13   0   9        0.86        8.19      4.55 o 
 -11   0   9      388.36      402.90     11.83 o 
  -9   0   9      228.24      227.84      7.59 o 
  -7   0   9     4260.95     4255.56    105.58 o 
  -5   0   9      694.30      651.06     20.02 o 
  -3   0   9     1166.84     1174.78     39.14 o 
  -1   0   9      153.52      178.09      8.49 o 
   1   0   9      948.19      959.42     27.12 o 
   3   0   9      379.76      384.82     16.20 o 
   5   0   9        0.63       -0.61      5.76 o 
   7   0   9       96.63       97.39     12.74 o 
   9   0   9      205.44      168.68     15.17 o 
 -14   1   9        3.10        4.37      9.40 o 
 -13   1   9       35.83       39.20      2.65 o 
 -12   1   9        7.45        5.02     10.47 o 
 -11   1   9      108.51      105.02      4.15 o 
 -10   1   9       54.31       49.34      2.79 o 
  -9   1   9        2.30       -1.18      1.18 o 
  -8   1   9       89.67       87.23      6.52 o 
  -7   1   9       35.50       35.60      5.46 o 
  -6   1   9        3.15        2.11      3.03 o 
  -5   1   9      138.80      138.01      4.81 o 
  -4   1   9      526.72      535.41     35.95 o 
  -3   1   9      136.00      120.60      5.10 o 
  -2   1   9       67.32       69.12      4.09 o 
  -1   1   9       13.37       10.13      3.11 o 
   0   1   9      109.92       97.15      7.74 o 
   1   1   9      751.11      797.59     21.54 o 
   2   1   9       82.08       88.40      8.04 o 
   3   1   9       16.64       15.83      3.11 o 
   4   1   9       34.84       39.99      5.16 o 
   5   1   9       83.36       78.09      5.57 o 
   6   1   9       22.90       28.27      5.83 o 
   7   1   9        8.91        2.75      7.43 o 
   8   1   9        0.00        6.71      7.74 o 
   9   1   9       39.46       43.11      8.65 o 
  10   1   9        0.60        2.56      5.78 o 
 -14   2   9       35.86       34.91      8.95 o 
 -13   2   9        2.25       -5.78      5.78 o 
 -12   2   9      105.43       91.69      5.16 o 
 -11   2   9        1.49        6.30      3.12 o 
 -10   2   9      506.08      571.00     27.76 o 
  -9   2   9       31.85       21.93      3.80 o 
  -8   2   9       96.57       95.04      8.64 o 
  -7   2   9      103.82      100.29      4.37 o 
  -6   2   9      134.03      141.76      6.52 o 
  -5   2   9      143.19      155.41     10.47 o 
  -4   2   9      177.46      187.97      7.43 o 
  -3   2   9       56.39       63.12      4.01 o 
  -2   2   9       28.14       20.34      3.00 o 
  -1   2   9      165.52      153.29     20.63 o 
   0   2   9       20.24       20.17      2.68 o 
   1   2   9        1.53       -2.29      2.84 o 
   2   2   9       23.68       19.28      6.37 o 
   3   2   9      321.53      346.95     27.15 o 
   4   2   9        8.63        2.83      4.06 o 
   5   2   9      177.29      212.28      7.50 o 
   6   2   9       72.37       73.24      4.74 o 
   7   2   9       17.82       17.54      7.28 o 
   8   2   9       78.86       77.49      5.31 o 
   9   2   9       15.40       16.40      3.85 o 
  10   2   9       59.60       59.76      4.76 o 
 -14   3   9      109.50      123.48      8.49 o 
 -13   3   9       78.96       82.52      8.49 o 
 -12   3   9        2.73        9.04      6.98 o 
 -11   3   9        1.89        2.95      7.59 o 
 -10   3   9       39.10       33.67      4.31 o 
  -9   3   9       41.15       31.72      4.07 o 
  -8   3   9      632.97      585.82     53.40 o 
  -7   3   9        7.86        9.84      1.96 o 
  -6   3   9       47.90       44.54      4.40 o 
  -5   3   9       13.89       12.96      3.94 o 
  -4   3   9       68.64       68.84      4.06 o 
  -3   3   9      534.83      554.41     11.36 o 
  -2   3   9        4.38        8.02      4.25 o 
  -1   3   9       95.91      106.70      9.10 o 
   0   3   9      158.30      171.47     10.16 o 
   1   3   9        2.00       -1.20      4.01 o 
   2   3   9      104.92      111.93      4.92 o 
   3   3   9        3.89       -2.17      3.31 o 
   4   3   9       15.63       17.80      3.54 o 
   5   3   9        1.40        1.73      2.77 o 
   6   3   9      153.78      160.54     11.07 o 
   7   3   9       85.73       89.34     12.89 o 
   8   3   9       66.84       63.06      3.55 o 
   9   3   9       73.02       67.68      5.46 o 
 -13   4   9        0.33       -6.37      8.19 o 
 -12   4   9        0.00        0.61      4.85 o 
 -11   4   9       19.63       22.22     11.99 o 
 -10   4   9      102.25       82.23     10.62 o 
  -9   4   9        1.41        4.17      3.85 o 
  -8   4   9      161.90      155.55      4.02 o 
  -7   4   9        3.36       -0.58      3.81 o 
  -6   4   9       61.91       66.08      3.43 o 
  -5   4   9        4.13       -0.08      2.58 o 
  -4   4   9      392.22      355.16     13.35 o 
  -3   4   9       39.06       32.13      5.01 o 
  -2   4   9      458.89      478.54     17.90 o 
  -1   4   9      367.12      383.73     11.37 o 
   0   4   9      465.70      478.97     12.88 o 
   1   4   9     1686.21     1904.07    116.19 o 
   2   4   9       18.67       13.39      3.74 o 
   3   4   9        2.01        3.38      4.25 o 
   4   4   9       21.11       19.86      4.40 o 
   5   4   9       66.92       61.68      8.95 o 
   6   4   9       42.72       45.35      6.07 o 
   7   4   9       78.81       73.19      8.19 o 
   8   4   9      112.75      100.05      8.26 o 
   9   4   9      118.32      114.23      9.69 o 
 -12   5   9       28.84       28.21      7.28 o 
 -11   5   9        3.68        0.91      5.76 o 
 -10   5   9       20.21       22.46      6.98 o 
  -9   5   9       19.21       12.04      4.76 o 
  -8   5   9       22.94       11.13     10.01 o 
  -7   5   9        0.65        1.30      5.10 o 
  -6   5   9        0.45        0.82      3.92 o 
  -5   5   9        3.15       10.24      3.79 o 
  -4   5   9       28.28       27.26      2.68 o 
  -3   5   9      382.02      357.21     16.38 o 
  -2   5   9       23.68       22.47      3.43 o 
  -1   5   9        3.06       -2.37      3.11 o 
   0   5   9      198.66      206.53      5.96 o 
   1   5   9      264.13      250.99      7.88 o 
   2   5   9      102.36       84.76      4.73 o 
   3   5   9       58.59       55.42      3.47 o 
   4   5   9       61.86       77.30      6.22 o 
   5   5   9       30.53       30.16     14.86 o 
   6   5   9       15.69       13.81      6.22 o 
   7   5   9       13.56       14.67     13.35 o 
   8   5   9        0.05        2.54      7.64 o 
 -10   6   9        8.46       18.81      6.98 o 
  -9   6   9        4.10        5.76      4.55 o 
  -8   6   9        0.29       -4.55      4.55 o 
  -7   6   9       12.05       18.50      5.76 o 
  -6   6   9       37.53       43.38      6.37 o 
  -5   6   9       74.80       77.25      3.86 o 
  -4   6   9      193.31      213.60      6.27 o 
  -3   6   9       71.05       70.41      7.58 o 
  -2   6   9        0.70        0.43      2.91 o 
  -1   6   9       36.82       25.19      4.15 o 
   0   6   9       27.05       18.86      3.54 o 
   1   6   9       59.76       73.69     10.31 o 
   2   6   9        8.57       13.77      6.22 o 
   3   6   9      179.72      196.52     10.04 o 
   4   6   9        0.00       -2.88      6.77 o 
   5   6   9       38.93       50.67      6.52 o 
   6   6   9      100.03      101.37     10.47 o 
  -8   7   9       10.84        8.80      6.98 o 
  -7   7   9       24.12       11.83      6.98 o 
  -6   7   9       12.33       20.02      6.67 o 
  -5   7   9       20.78       18.81      4.55 o 
  -4   7   9       19.15       14.86      4.55 o 
  -3   7   9      281.52      275.70     10.84 o 
  -2   7   9       10.98       11.25      5.03 o 
  -1   7   9        1.99        6.34      5.23 o 
   0   7   9      284.55      315.68     16.84 o 
   1   7   9        2.47       -4.91      7.38 o 
   2   7   9      218.36      223.51     11.68 o 
   3   7   9       47.67       60.40      9.71 o 
   4   7   9       39.86       34.19      8.14 o 
  -4   8   9       48.69       27.00      9.10 o 
  -3   8   9       16.24       25.48     11.83 o 
  -2   8   9       12.95        6.98      6.98 o 
  -1   8   9       25.85       31.22     12.29 o 
   0   8   9       44.55       29.42      9.53 o 
 -14   0  10        9.53        7.59      5.15 o 
 -12   0  10       47.01       62.20      5.46 o 
 -10   0  10       23.00       25.79      2.43 o 
  -8   0  10     1114.80     1158.01     34.28 o 
  -6   0  10     3385.54     3203.73     81.31 o 
  -4   0  10       36.31       33.37      4.55 o 
  -2   0  10       24.29       43.38      6.07 o 
   0   0  10       21.30       38.23      5.76 o 
   2   0  10     1209.12     1348.84     37.92 o 
   4   0  10        2.78        0.61      9.71 o 
   6   0  10        9.37       24.88      6.98 o 
   8   0  10        3.81       -2.43     11.23 o 
  10   0  10        0.42        4.55     13.96 o 
 -14   1  10       20.84       22.58      5.02 o 
 -13   1  10       14.31       11.06      5.76 o 
 -12   1  10        2.40        3.60      2.14 o 
 -11   1  10       69.53       77.48      4.40 o 
 -10   1  10     1734.99     1759.07     39.89 o 
  -9   1  10      128.96      126.71      3.48 o 
  -8   1  10        3.85       -2.14      2.14 o 
  -7   1  10      364.39      340.55     17.30 o 
  -6   1  10        5.92        4.61      3.54 o 
  -5   1  10       25.00       20.67      3.95 o 
  -4   1  10       55.52       66.13      9.40 o 
  -3   1  10       59.95       55.59      4.09 o 
  -2   1  10      303.79      304.44     13.50 o 
  -1   1  10       12.57       13.62      3.64 o 
   0   1  10       38.75       34.35      3.57 o 
   1   1  10       64.56       61.38      4.49 o 
   2   1  10       62.34       65.04      6.37 o 
   3   1  10       99.18      104.06      5.39 o 
   4   1  10       22.59       18.06      3.11 o 
   5   1  10      445.34      517.56     29.43 o 
   6   1  10        7.82       -2.36      4.70 o 
   7   1  10        1.04       -4.70      4.70 o 
   8   1  10        1.98       -2.08      4.59 o 
   9   1  10       12.39       16.17      8.88 o 
 -14   2  10        0.02        0.57      4.36 o 
 -13   2  10        2.11        6.56      4.21 o 
 -12   2  10        8.25       -1.07     11.07 o 
 -11   2  10        5.22        6.47      4.25 o 
 -10   2  10       16.17       13.87      4.53 o 
  -9   2  10      139.48      153.17      4.08 o 
  -8   2  10      170.97      155.73     16.38 o 
  -7   2  10       75.52       69.38      4.04 o 
  -6   2  10      660.13      609.49     13.71 o 
  -5   2  10      310.24      308.23     11.98 o 
  -4   2  10      516.09      522.98     12.20 o 
  -3   2  10       62.76       49.45      3.71 o 
  -2   2  10        3.09        7.28      3.53 o 
  -1   2  10        9.31        5.76      4.55 o 
   0   2  10       88.66       84.73      4.58 o 
   1   2  10      180.26      164.75      6.22 o 
   2   2  10       20.52       21.53      3.20 o 
   3   2  10      107.34      114.44      7.13 o 
   4   2  10       69.36       60.18      4.55 o 
   5   2  10      219.48      224.78     18.35 o 
   6   2  10      182.03      197.16     23.21 o 
   7   2  10       15.49       14.77      5.16 o 
   8   2  10       12.98       13.00      4.72 o 
   9   2  10        2.01        6.28      4.50 o 
 -13   3  10       44.46       36.41      7.89 o 
 -12   3  10        3.62        0.37      5.91 o 
 -11   3  10       14.69        6.08      6.07 o 
 -10   3  10      122.11      114.07     11.83 o 
  -9   3  10      341.42      345.29      9.89 o 
  -8   3  10       29.89       31.31      3.26 o 
  -7   3  10      494.50      479.37     15.47 o 
  -6   3  10        5.32       -6.32      6.83 o 
  -5   3  10      547.88      507.81     35.04 o 
  -4   3  10       10.75        9.02      3.20 o 
  -3   3  10        0.89       -3.28      3.28 o 
  -2   3  10      446.74      449.41     11.03 o 
  -1   3  10       14.11       16.31      3.93 o 
   0   3  10       12.28        1.63      3.50 o 
   1   3  10      827.55      851.98     20.23 o 
   2   3  10      776.99      833.17     57.49 o 
   3   3  10       82.51       89.40     18.35 o 
   4   3  10      179.55      179.58      6.68 o 
   5   3  10        4.45        6.34      3.64 o 
   6   3  10       52.47       36.53      4.52 o 
   7   3  10        3.22        1.95      3.50 o 
   8   3  10        5.93       10.06      3.49 o 
   9   3  10       50.41       54.91      9.24 o 
 -12   4  10      334.67      348.89     11.53 o 
 -11   4  10      190.16      187.76     11.53 o 
 -10   4  10       17.76       15.93      4.55 o 
  -9   4  10       79.81       82.30     10.92 o 
  -8   4  10        0.29        0.74     10.32 o 
  -7   4  10       37.81       54.04      4.49 o 
  -6   4  10        0.65       -2.35      2.73 o 
  -5   4  10      115.26      107.65      3.43 o 
  -4   4  10        0.28       -2.52      2.52 o 
  -3   4  10        2.89       -1.76      4.25 o 
  -2   4  10      151.52      144.99      6.20 o 
  -1   4  10       23.37       18.97      3.35 o 
   0   4  10        5.24        0.26      3.64 o 
   1   4  10        9.22        2.45      5.61 o 
   2   4  10       11.49        9.71      3.00 o 
   3   4  10       27.20       20.62      4.25 o 
   4   4  10       22.11       19.99      3.90 o 
   5   4  10       89.94      104.75      5.38 o 
   6   4  10       74.21       64.76      6.37 o 
   7   4  10      105.94       85.71     13.65 o 
   8   4  10       13.22       18.22      8.38 o 
 -11   5  10       81.28       84.65      6.98 o 
 -10   5  10       10.82       14.82     14.56 o 
  -9   5  10       57.22       47.15      5.61 o 
  -8   5  10       16.30       12.93     10.92 o 
  -7   5  10      220.64      235.71      8.74 o 
  -6   5  10       54.70       54.69      7.28 o 
  -5   5  10       54.46       57.17      3.93 o 
  -4   5  10       66.81       65.39      3.43 o 
  -3   5  10       31.01       27.43      3.28 o 
  -2   5  10        8.87        7.54      2.91 o 
  -1   5  10      119.10      136.44      7.89 o 
   0   5  10        4.48       -2.25      4.25 o 
   1   5  10      181.21      190.39     10.77 o 
   2   5  10      254.18      256.32      8.12 o 
   3   5  10       63.98       62.15      5.61 o 
   4   5  10       25.39       30.04      5.98 o 
   5   5  10       11.50       10.18      5.03 o 
   6   5  10        6.85       17.89      7.80 o 
   7   5  10       68.43       65.69      8.30 o 
 -10   6  10        5.30        5.76      8.49 o 
  -9   6  10       44.75       56.13      7.28 o 
  -8   6  10       15.05       10.92      7.28 o 
  -7   6  10       12.39       16.14      5.05 o 
  -6   6  10      152.27      148.70      7.57 o 
  -5   6  10        6.62        8.80      3.54 o 
  -4   6  10       10.35       13.83      4.40 o 
  -3   6  10        0.01        2.83      3.53 o 
  -2   6  10      105.31      112.70      9.56 o 
  -1   6  10       24.96       21.39      5.15 o 
   0   6  10       11.61       11.99      7.89 o 
   1   6  10       11.44        8.33      5.99 o 
   2   6  10      163.12      173.54     20.18 o 
   3   6  10       56.69       61.05      6.97 o 
   4   6  10       39.91       35.80      7.18 o 
   5   6  10        8.05        7.78      7.85 o 
  -7   7  10       70.02       58.55      8.80 o 
  -6   7  10        8.82        5.46      8.80 o 
  -5   7  10        0.36       -2.43      4.55 o 
  -4   7  10       10.13       11.12      4.53 o 
  -3   7  10       89.14      118.19     28.06 o 
  -2   7  10        0.51        1.18      5.19 o 
  -1   7  10       44.31       38.61      6.05 o 
   0   7  10       72.43       90.44     11.38 o 
   1   7  10      122.38      138.35     10.62 o 
   2   7  10       26.49       22.13      9.71 o 
   3   7  10       10.88       -5.46     13.35 o 
 -13   0  11       28.36       29.73      5.15 o 
 -11   0  11       29.25       27.61      4.85 o 
  -9   0  11      637.21      630.43     22.15 o 
  -7   0  11       43.81       34.28      7.59 o 
  -5   0  11      378.85      367.70     13.05 o 
  -3   0  11       30.48       29.43      4.85 o 
  -1   0  11        8.18        9.71      5.76 o 
   1   0  11        4.67        1.82      3.95 o 
   3   0  11      416.09      474.79     17.90 o 
   5   0  11      107.21      137.74     14.86 o 
   7   0  11      180.64      188.70     15.47 o 
   9   0  11       23.04       15.17     10.01 o 
 -14   1  11        8.99       11.18      5.83 o 
 -13   1  11       37.11       42.51      2.28 o 
 -12   1  11        7.14        7.35      2.73 o 
 -11   1  11       20.93       28.92      2.33 o 
 -10   1  11        2.86       -2.47      2.47 o 
  -9   1  11      185.91      190.06      6.29 o 
  -8   1  11      146.21      145.70     14.71 o 
  -7   1  11       12.45       13.13      9.56 o 
  -6   1  11      984.47      941.02     22.54 o 
  -5   1  11     1400.22     1357.31     45.51 o 
  -4   1  11      126.01      140.01     11.37 o 
  -3   1  11      112.14      100.70      4.70 o 
  -2   1  11      127.87      113.93      5.47 o 
  -1   1  11      235.76      279.17      8.03 o 
   0   1  11       32.42       38.51      8.04 o 
   1   1  11      126.68      141.26      8.34 o 
   2   1  11        1.45        1.85      4.27 o 
   3   1  11       42.48       38.99      5.31 o 
   4   1  11       18.44       19.16     11.98 o 
   5   1  11       20.27       27.58     15.17 o 
   6   1  11        0.10        2.61      4.61 o 
   7   1  11       96.12       95.29      6.30 o 
   8   1  11       12.19        8.54      6.77 o 
   9   1  11       46.71       25.67      8.82 o 
 -13   2  11       11.39       12.13      5.46 o 
 -12   2  11       28.86       34.95      5.31 o 
 -11   2  11        1.70        0.73      7.74 o 
 -10   2  11       20.76       31.02     12.44 o 
  -9   2  11        0.76       -0.97      3.03 o 
  -8   2  11       77.94       82.94      6.37 o 
  -7   2  11       56.86       46.02      3.92 o 
  -6   2  11        1.32       -2.52      2.52 o 
  -5   2  11      176.46      153.93      7.43 o 
  -4   2  11       11.70       10.62      3.50 o 
  -3   2  11      308.55      316.48     10.92 o 
  -2   2  11      125.77      128.32      7.28 o 
  -1   2  11      300.15      303.43     14.26 o 
   0   2  11       44.75       44.22      5.61 o 
   1   2  11        8.42        8.43      3.75 o 
   2   2  11       34.87       27.36      5.46 o 
   3   2  11      206.77      236.53     15.47 o 
   4   2  11      278.44      283.30     12.75 o 
   5   2  11       90.50       95.99      9.10 o 
   6   2  11        0.57        6.35      4.61 o 
   7   2  11        0.72       -1.04      5.57 o 
   8   2  11       11.51        1.68      7.52 o 
 -13   3  11       48.21       47.33      7.89 o 
 -12   3  11       43.90       37.01      5.46 o 
 -11   3  11      144.19      141.66      8.64 o 
 -10   3  11        6.71       15.88      6.98 o 
  -9   3  11       11.02       14.27      4.28 o 
  -8   3  11      227.12      221.32      5.93 o 
  -7   3  11       77.75       78.55      5.31 o 
  -6   3  11      128.30      116.73      5.10 o 
  -5   3  11       30.62       24.15      3.57 o 
  -4   3  11       24.15       22.53      3.84 o 
  -3   3  11       84.11       80.17      4.81 o 
  -2   3  11       30.03       17.89      4.07 o 
  -1   3  11       29.57       32.91     12.59 o 
   0   3  11      267.00      250.88     21.54 o 
   1   3  11      195.40      180.76     13.35 o 
   2   3  11      598.94      653.77     45.05 o 
   3   3  11       41.33       41.85      4.59 o 
   4   3  11       47.21       55.42      5.10 o 
   5   3  11       81.49       70.12      5.76 o 
   6   3  11      127.33      151.29      7.43 o 
   7   3  11       74.33       82.20      6.38 o 
   8   3  11       39.17       25.79     10.51 o 
 -12   4  11       22.49       40.35      6.37 o 
 -11   4  11       11.53        3.64      4.85 o 
 -10   4  11       28.23       17.89      6.98 o 
  -9   4  11        5.64       10.80     11.23 o 
  -8   4  11       46.39       34.13      7.89 o 
  -7   4  11        7.35        8.06      6.37 o 
  -6   4  11      175.30      147.63      5.16 o 
  -5   4  11       12.35       14.32      3.26 o 
  -4   4  11       14.83       19.28      5.76 o 
  -3   4  11      166.31      164.12      5.31 o 
  -2   4  11      132.57      106.30      4.82 o 
  -1   4  11      441.44      470.91     14.26 o 
   0   4  11       19.97       25.04      5.16 o 
   1   4  11       30.17       35.14      4.21 o 
   2   4  11       14.09        7.09      3.84 o 
   3   4  11       15.70       15.72      4.26 o 
   4   4  11       26.29       24.13      4.21 o 
   5   4  11       52.00       48.45      4.79 o 
   6   4  11        2.39        7.30      5.31 o 
   7   4  11      102.49       97.28     19.26 o 
 -11   5  11       37.71       47.33      7.89 o 
 -10   5  11        2.85        5.46      6.67 o 
  -9   5  11       23.86       23.60      5.58 o 
  -8   5  11       31.14       23.35      5.34 o 
  -7   5  11        4.04       -0.30      4.29 o 
  -6   5  11        8.95        7.15      4.23 o 
  -5   5  11        4.39        5.75      5.31 o 
  -4   5  11        0.04        2.35      2.43 o 
  -3   5  11       84.10       91.92     13.20 o 
  -2   5  11      236.18      243.45     10.62 o 
  -1   5  11        1.58        1.29      3.19 o 
   0   5  11       89.19       95.53      5.78 o 
   1   5  11       32.64       34.87      5.76 o 
   2   5  11        0.03        1.53      3.79 o 
   3   5  11      207.24      210.78      7.65 o 
   4   5  11       47.52       49.37      3.79 o 
   5   5  11       73.31       83.72      8.36 o 
   6   5  11       66.30       64.65      9.46 o 
  -9   6  11        3.32        6.98      5.76 o 
  -8   6  11        2.68       -0.55      6.97 o 
  -7   6  11       17.36       10.52      6.17 o 
  -6   6  11       19.29       11.24      6.07 o 
  -5   6  11       76.85       81.11      6.52 o 
  -4   6  11       64.16       78.77      7.13 o 
  -3   6  11       78.10       88.43      5.15 o 
  -2   6  11        8.99        7.83      6.37 o 
  -1   6  11       74.21       70.22      5.46 o 
   0   6  11       19.83       22.67      4.82 o 
   1   6  11        0.06        4.16      9.71 o 
   2   6  11       60.40       74.08      8.58 o 
   3   6  11      383.50      460.25     23.21 o 
   4   6  11       43.08       28.56      9.76 o 
  -6   7  11      153.71      140.77     10.92 o 
  -5   7  11       22.44       27.11      6.85 o 
  -4   7  11      164.21      150.32     13.05 o 
  -3   7  11      192.33      208.67     14.56 o 
  -2   7  11       55.25       69.31      7.02 o 
  -1   7  11        0.77       -1.81      6.67 o 
   0   7  11        0.11       -5.51      6.84 o 
   1   7  11        0.72       -7.56      9.22 o 
 -12   0  12        1.24       -4.25      4.25 o 
 -10   0  12        0.69       -3.95      7.59 o 
  -8   0  12     1758.18     1776.62     40.35 o 
  -6   0  12      108.44      102.24      6.98 o 
  -4   0  12        0.90       -1.52      4.85 o 
  -2   0  12      141.07      122.26      7.28 o 
   0   0  12      272.05      294.28     12.74 o 
   2   0  12       71.28       76.76      7.89 o 
   4   0  12       21.09       22.15      6.07 o 
   6   0  12       36.33       21.54     12.44 o 
   8   0  12        6.06       12.74     14.26 o 
 -13   1  12        7.70       10.77      8.65 o 
 -12   1  12        0.27        0.84      2.54 o 
 -11   1  12       32.49       29.08      2.69 o 
 -10   1  12       37.12       38.72      2.57 o 
  -9   1  12        5.29        1.59      3.41 o 
  -8   1  12       26.81       28.79      3.93 o 
  -7   1  12       93.94      101.81      6.07 o 
  -6   1  12      122.76      116.77      5.61 o 
  -5   1  12      517.01      546.00     26.24 o 
  -4   1  12      822.62      789.82     17.30 o 
  -3   1  12        0.25        4.67      4.15 o 
  -2   1  12      159.27      158.79      7.28 o 
  -1   1  12      120.26      105.89      4.80 o 
   0   1  12        0.04       -7.28      7.28 o 
   1   1  12        6.60        6.37      5.76 o 
   2   1  12       40.37       37.04      5.05 o 
   3   1  12      107.84      117.00      9.40 o 
   4   1  12      100.96       97.67     14.11 o 
   5   1  12        4.41        5.93      5.46 o 
   6   1  12       19.37       21.87      6.05 o 
   7   1  12      161.10      159.66     23.82 o 
   8   1  12       45.48       39.98      6.97 o 
 -13   2  12       69.76       81.61      8.19 o 
 -12   2  12        6.37        4.55      4.55 o 
 -11   2  12       29.42       23.09      6.98 o 
 -10   2  12       54.53       68.07      3.49 o 
  -9   2  12       41.97       37.51      4.55 o 
  -8   2  12      680.94      703.79     22.30 o 
  -7   2  12      134.34      135.55      8.49 o 
  -6   2  12      311.13      286.95     14.86 o 
  -5   2  12      221.80      189.79      9.71 o 
  -4   2  12        6.36        1.64      4.52 o 
  -3   2  12      512.49      491.38     13.58 o 
  -2   2  12      148.62      128.13      6.67 o 
  -1   2  12       50.26       47.77      4.66 o 
   0   2  12       11.90        6.56      3.53 o 
   1   2  12       12.84       22.52      5.03 o 
   2   2  12       14.70       16.51      4.49 o 
   3   2  12      409.10      417.00     12.74 o 
   4   2  12      326.55      350.08     41.41 o 
   5   2  12       76.50       84.22      6.30 o 
   6   2  12       53.09       47.99      5.91 o 
   7   2  12       32.12       30.82      7.06 o 
 -12   3  12       47.37       52.18      6.07 o 
 -11   3  12      158.38      146.83     29.43 o 
 -10   3  12       88.41       98.43      6.66 o 
  -9   3  12       85.63       79.14      4.25 o 
  -8   3  12       15.71       13.00      2.99 o 
  -7   3  12       77.44       59.91      3.92 o 
  -6   3  12       21.42       24.60      4.01 o 
  -5   3  12        0.18        4.25      3.64 o 
  -4   3  12      423.96      434.77     13.95 o 
  -3   3  12      400.03      424.44     13.35 o 
  -2   3  12      117.49      144.60     13.65 o 
  -1   3  12       66.29       63.08      4.44 o 
   0   3  12      524.46      548.81     33.98 o 
   1   3  12       17.91       24.55      4.82 o 
   2   3  12        1.20        3.12      3.93 o 
   3   3  12       49.90       42.32      5.53 o 
   4   3  12      118.99      120.58      6.69 o 
   5   3  12       11.25       -0.89      5.99 o 
   6   3  12       13.87        4.99     14.26 o 
   7   3  12        0.30       -9.30     10.17 o 
 -11   4  12       38.64       38.53      7.28 o 
 -10   4  12      150.29      159.82      7.65 o 
  -9   4  12        0.21       -0.55      6.07 o 
  -8   4  12        3.77        2.06      4.23 o 
  -7   4  12       96.25       92.30      4.49 o 
  -6   4  12        1.20        0.96      4.55 o 
  -5   4  12      244.15      252.18     16.08 o 
  -4   4  12      130.09      131.27      5.10 o 
  -3   4  12       18.10       13.68      6.52 o 
  -2   4  12        7.89       -0.31      2.89 o 
  -1   4  12        0.11        0.95      4.74 o 
   0   4  12       48.35       44.89      4.82 o 
   1   4  12       23.65       17.70      5.61 o 
   2   4  12        0.47        4.41      9.25 o 
   3   4  12       92.78      108.19      8.64 o 
   4   4  12      126.59      122.72      6.99 o 
   5   4  12        7.70        2.02      6.07 o 
   6   4  12        0.01       -5.74      9.98 o 
 -10   5  12       61.11       63.71      7.28 o 
  -9   5  12      156.37      161.98      8.78 o 
  -8   5  12        2.92        0.49      8.19 o 
  -7   5  12       79.26       83.36      8.64 o 
  -6   5  12        0.01       -2.12      3.07 o 
  -5   5  12       66.53       71.00      4.71 o 
  -4   5  12      107.17       96.23      9.40 o 
  -3   5  12       14.50       16.30      3.42 o 
  -2   5  12       31.65       31.32      6.67 o 
  -1   5  12       22.92       29.16      5.61 o 
   0   5  12       60.94       62.18      5.61 o 
   1   5  12        0.11       -0.84      6.11 o 
   2   5  12       12.20        9.52      7.74 o 
   3   5  12        1.10        7.12      6.07 o 
   4   5  12       63.81       63.26      8.45 o 
  -8   6  12        0.00        8.19      5.76 o 
  -7   6  12        3.68        6.77      5.78 o 
  -6   6  12        0.02       -7.92     12.29 o 
  -5   6  12       11.98       -0.48      5.31 o 
  -4   6  12       34.94       29.84      6.52 o 
  -3   6  12       77.84       85.87      5.15 o 
  -2   6  12        2.11       -1.45      4.61 o 
  -1   6  12      100.37      108.63     13.04 o 
   0   6  12        3.60       -1.20      5.23 o 
   1   6  12        3.73       -0.33      5.61 o 
   2   6  12       26.10       18.39      5.66 o 
 -13   0  13        1.04       -4.25      4.25 o 
 -11   0  13       35.86       33.37      3.95 o 
  -9   0  13       18.97       19.42      5.46 o 
  -7   0  13       19.40       20.33      5.15 o 
  -5   0  13        9.57        4.25      5.15 o 
  -3   0  13      207.51      240.58     10.92 o 
  -1   0  13        8.77        9.10      5.76 o 
   1   0  13        5.71        3.34      5.76 o 
   3   0  13      240.43      220.56     12.13 o 
   5   0  13        5.34        4.55      6.67 o 
   7   0  13        0.23       22.45      8.19 o 
 -13   1  13       18.23       31.55      7.28 o 
 -12   1  13       70.00       77.09      3.79 o 
 -11   1  13        3.06        4.01      2.75 o 
 -10   1  13       85.70       93.63     10.01 o 
  -9   1  13       20.10       17.77      4.08 o 
  -8   1  13        6.30        4.05      3.93 o 
  -7   1  13      212.78      221.94      7.60 o 
  -6   1  13       33.05       34.04      5.91 o 
  -5   1  13      163.92      165.71      6.75 o 
  -4   1  13      117.92      108.51      5.92 o 
  -3   1  13        8.83       11.53      3.86 o 
  -2   1  13       17.87       13.92      5.01 o 
  -1   1  13      155.31      144.38     11.07 o 
   0   1  13       94.49       96.48      6.05 o 
   1   1  13       35.28       37.31      4.58 o 
   2   1  13      206.85      219.79     30.19 o 
   3   1  13        0.22       -5.36      5.36 o 
   4   1  13       18.41       17.44     11.23 o 
   5   1  13      272.18      305.32     18.66 o 
   6   1  13       99.46       90.87      8.08 o 
 -12   2  13       66.02       70.38      6.07 o 
 -11   2  13       86.21       92.78      4.70 o 
 -10   2  13       47.15       54.12      3.96 o 
  -9   2  13       58.33       60.98      4.96 o 
  -8   2  13      206.94      221.86      9.10 o 
  -7   2  13      259.48      254.13     27.91 o 
  -6   2  13       81.86       81.61      5.25 o 
  -5   2  13       61.30       57.43     10.47 o 
  -4   2  13      931.91      931.88     39.75 o 
  -3   2  13      754.67      717.45     22.60 o 
  -2   2  13       22.77       24.66     10.77 o 
  -1   2  13      127.40      118.29      5.89 o 
   0   2  13       41.44       36.28      5.01 o 
   1   2  13      165.58      163.89      7.21 o 
   2   2  13       82.33       71.35      6.11 o 
   3   2  13       42.64       42.58      5.88 o 
   4   2  13      224.17      237.16     11.26 o 
   5   2  13        1.27       -1.40     11.07 o 
   6   2  13        8.93       11.67      6.27 o 
 -11   3  13       82.02       92.23      8.19 o 
 -10   3  13        0.01        7.70     10.77 o 
  -9   3  13      203.76      213.69      6.79 o 
  -8   3  13       24.29       14.98      3.67 o 
  -7   3  13        4.02        2.69      4.27 o 
  -6   3  13      147.32      150.90      6.61 o 
  -5   3  13        0.16        1.52      3.63 o 
  -4   3  13       24.61       27.74      4.87 o 
  -3   3  13       16.62        8.30      4.88 o 
  -2   3  13       28.10       23.88      8.19 o 
  -1   3  13        1.46        2.25      3.64 o 
   0   3  13       21.03       19.31      5.97 o 
   1   3  13      197.87      188.25      7.50 o 
   2   3  13        3.29       -3.72      3.84 o 
   3   3  13       10.58       13.24      5.04 o 
   4   3  13       21.23       20.35      5.68 o 
   5   3  13       54.22       52.37      7.21 o 
 -10   4  13        2.44       -3.95      5.76 o 
  -9   4  13       11.24       11.75      8.19 o 
  -8   4  13        0.64        0.78      2.62 o 
  -7   4  13       12.84       11.60      3.58 o 
  -6   4  13      128.91      115.36      6.27 o 
  -5   4  13        5.24        0.48      3.55 o 
  -4   4  13       24.96       26.90     14.26 o 
  -3   4  13        1.14        3.45      4.15 o 
  -2   4  13       90.34       87.35      5.83 o 
  -1   4  13      226.01      207.55     14.56 o 
   0   4  13       11.76        7.80      4.18 o 
   1   4  13       82.04       76.00      6.11 o 
   2   4  13       25.73       13.62      4.74 o 
   3   4  13       25.49       36.01     10.92 o 
   4   4  13       51.29       57.10      6.57 o 
  -9   5  13        0.44        6.07      7.59 o 
  -8   5  13       13.18       20.54      6.98 o 
  -7   5  13        2.26       -3.06      7.07 o 
  -6   5  13       11.90        3.00      6.67 o 
  -5   5  13       11.13        7.56      4.59 o 
  -4   5  13       29.63       19.40      4.44 o 
  -3   5  13      129.72      134.58     14.41 o 
  -2   5  13       12.19        7.93      4.37 o 
  -1   5  13        0.75       -5.09      5.76 o 
   0   5  13       42.15       42.69      6.22 o 
   1   5  13       70.68       66.93      5.83 o 
   2   5  13        0.59       -0.34      5.44 o 
   3   5  13       22.45       23.49      7.41 o 
  -6   6  13       17.50       15.62      7.08 o 
  -5   6  13        6.25        9.50     10.62 o 
  -4   6  13      113.12      118.31      6.60 o 
  -3   6  13        2.95       -0.32      3.81 o 
  -2   6  13       55.04       59.76      7.28 o 
  -1   6  13      120.25      119.25      7.35 o 
   0   6  13      112.65      112.21      9.40 o 
 -12   0  14       59.08       68.87      6.07 o 
 -10   0  14       87.47      105.27      9.10 o 
  -8   0  14      129.71      133.79      9.40 o 
  -6   0  14       10.99       14.86      4.85 o 
  -4   0  14       10.60       13.96      5.46 o 
  -2   0  14      226.84      227.54     11.83 o 
   0   0  14      566.08      586.44     20.02 o 
   2   0  14        0.00       -7.89      7.89 o 
   4   0  14       92.23       95.56     10.92 o 
 -12   1  14       83.97       87.38     16.99 o 
 -11   1  14        1.59        7.12      5.46 o 
 -10   1  14       21.86       28.90      4.96 o 
  -9   1  14      153.39      143.56      7.36 o 
  -8   1  14       23.42       31.79      7.13 o 
  -7   1  14       95.82      100.62     12.44 o 
  -6   1  14      560.89      527.35     14.93 o 
  -5   1  14       62.70       54.77      5.14 o 
  -4   1  14       62.33       54.74      5.01 o 
  -3   1  14      564.19      550.36     39.89 o 
  -2   1  14       71.07       67.93      5.66 o 
  -1   1  14      286.88      286.84     29.73 o 
   0   1  14        0.91       -2.55      4.26 o 
   1   1  14       53.06       40.92      6.42 o 
   2   1  14        5.33        2.68      6.83 o 
   3   1  14        4.52        0.39      5.31 o 
   4   1  14        3.74        4.73     10.47 o 
   5   1  14       62.63       53.14      6.85 o 
 -11   2  14      176.03      192.36     26.24 o 
 -10   2  14       45.86       52.03      7.43 o 
  -9   2  14       45.14       46.64      5.19 o 
  -8   2  14      105.07      112.74      9.40 o 
  -7   2  14      127.89      119.72      6.48 o 
  -6   2  14        3.17        5.32     11.07 o 
  -5   2  14      123.39      125.16      6.42 o 
  -4   2  14      120.17      104.27      6.37 o 
  -3   2  14       40.31       45.49      5.04 o 
  -2   2  14      389.37      388.99     28.82 o 
  -1   2  14      107.87       87.75      6.42 o 
   0   2  14       11.03       13.14      9.86 o 
   1   2  14       73.65       71.48      5.47 o 
   2   2  14      249.33      240.62     17.90 o 
   3   2  14       16.49       29.43      6.63 o 
   4   2  14        0.13       -8.19      8.19 o 
   5   2  14       24.18       18.78      6.11 o 
 -11   3  14      176.42      180.82     12.13 o 
 -10   3  14        4.18       11.53      7.28 o 
  -9   3  14      109.70      115.22      6.67 o 
  -8   3  14        0.06        6.03      3.81 o 
  -7   3  14       44.82       39.02      4.96 o 
  -6   3  14      257.78      247.87     18.20 o 
  -5   3  14        0.69        0.91      5.54 o 
  -4   3  14       48.49       37.99      5.55 o 
  -3   3  14       97.78       97.33      5.68 o 
  -2   3  14      228.63      255.27      9.32 o 
  -1   3  14       42.85       29.17      4.71 o 
   0   3  14       29.14       21.28      5.10 o 
   1   3  14       13.53        9.10     13.19 o 
   2   3  14       26.61       27.41      7.28 o 
   3   3  14       14.07       20.36      7.89 o 
   4   3  14        0.48       -0.41      8.48 o 
  -9   4  14       11.98       20.41     13.95 o 
  -8   4  14       15.24       27.80      4.40 o 
  -7   4  14       44.66       36.18      5.03 o 
  -6   4  14       32.70       20.50      4.50 o 
  -5   4  14       42.75       51.41      5.27 o 
  -4   4  14        3.11       -5.91      5.91 o 
  -3   4  14       27.53       23.78      6.26 o 
  -2   4  14        6.74       -4.85      4.85 o 
  -1   4  14        0.43        0.98      6.07 o 
   0   4  14       16.97       24.06      5.65 o 
   1   4  14        7.84        5.05      5.99 o 
   2   4  14      138.04      135.98     10.32 o 
   3   4  14        0.01        5.46      6.06 o 
  -7   5  14       96.86      113.96     11.07 o 
  -6   5  14        6.54       13.03      4.76 o 
  -5   5  14       46.97       49.75      7.74 o 
  -4   5  14        2.56        7.59      6.98 o 
  -3   5  14       20.83       18.81      5.15 o 
  -2   5  14      130.57      158.97     10.01 o 
  -1   5  14        1.92       -2.21      4.80 o 
   0   5  14       25.48       24.12      4.96 o 
   1   5  14       69.55       68.64     14.86 o 
 -11   0  15        0.83       -5.46      7.89 o 
  -9   0  15       78.91      100.73     11.83 o 
  -7   0  15       74.76       71.90      7.89 o 
  -5   0  15        0.76       12.13      7.28 o 
  -3   0  15      201.41      227.84     12.44 o 
  -1   0  15      423.41      424.74     16.38 o 
   1   0  15      500.59      460.84     19.42 o 
   3   0  15      192.42      206.91     13.96 o 
 -11   1  15        0.05        0.10      8.34 o 
 -10   1  15        2.22        1.98      5.33 o 
  -9   1  15       28.24       39.53      6.67 o 
  -8   1  15        1.74        3.54      4.70 o 
  -7   1  15       56.56       60.76      9.71 o 
  -6   1  15       51.43       53.12      5.15 o 
  -5   1  15       96.95       91.90      5.87 o 
  -4   1  15       14.87        8.57      4.49 o 
  -3   1  15        8.64       10.25      4.74 o 
  -2   1  15       16.31       16.19      5.03 o 
  -1   1  15      173.58      168.25     11.98 o 
   0   1  15       21.61       32.75      5.96 o 
   1   1  15        3.22        4.55      6.43 o 
   2   1  15       69.94       58.37      7.29 o 
   3   1  15        0.00       -5.83      5.83 o 
   4   1  15      167.65      156.65     11.83 o 
 -10   2  15      301.40      341.80     16.99 o 
  -9   2  15       60.79       60.20      8.80 o 
  -8   2  15       31.78       41.87      6.32 o 
  -7   2  15       54.58       62.59     10.32 o 
  -6   2  15      100.42       88.32      6.20 o 
  -5   2  15      187.91      170.13     13.96 o 
  -4   2  15       87.23       70.09      6.00 o 
  -3   2  15        7.56       14.50      4.30 o 
  -2   2  15       13.64       12.44      5.46 o 
  -1   2  15        3.44        1.90      4.66 o 
   0   2  15       11.90        5.99      5.76 o 
   1   2  15        8.73        6.47      5.69 o 
   2   2  15       74.78       68.71      8.80 o 
   3   2  15        4.28       14.87     12.13 o 
  -9   3  15       33.40       43.65     10.92 o 
  -8   3  15      193.95      214.88     14.56 o 
  -7   3  15        1.34        2.73      4.80 o 
  -6   3  15       39.78       47.29      6.41 o 
  -5   3  15       42.14       43.77      6.94 o 
  -4   3  15      110.49      106.10      7.29 o 
  -3   3  15        1.56        7.39      5.42 o 
  -2   3  15      385.40      388.66     12.48 o 
  -1   3  15      238.30      221.08      9.53 o 
   0   3  15       48.93       42.53      5.35 o 
   1   3  15        2.72       -1.64      7.62 o 
   2   3  15       12.95        4.42     10.32 o 
  -8   4  15        0.01        8.77      8.27 o 
  -7   4  15       64.33       74.28     11.23 o 
  -6   4  15       17.61       24.21      7.43 o 
  -5   4  15        5.08        1.22      6.37 o 
  -4   4  15       49.03       45.81      6.67 o 
  -3   4  15       10.57        9.64      6.63 o 
  -2   4  15       48.15       56.90      8.36 o 
  -1   4  15       70.69       63.54      8.07 o 
   0   4  15        1.94       13.45      6.79 o 
   1   4  15       12.38        9.13      6.99 o 
  -8   0  16       89.41      124.08     14.26 o 
  -6   0  16       52.43       50.36      8.19 o 
  -4   0  16      184.80      197.50     13.35 o 
  -2   0  16      245.17      229.66     12.44 o 
   0   0  16      142.51      131.67     10.92 o 
   2   0  16       12.10       10.62     10.01 o 
  -9   1  16       90.94      103.18      9.29 o 
  -8   1  16       35.97       33.00      7.58 o 
  -7   1  16      115.86      119.91      8.08 o 
  -6   1  16        1.25       -2.65      8.19 o 
  -5   1  16      114.26      105.25      8.80 o 
  -4   1  16        0.01       -3.64      5.58 o 
  -3   1  16        1.48        0.98      6.52 o 
  -2   1  16        5.82        8.68      5.15 o 
  -1   1  16       39.51       38.35     12.44 o 
   0   1  16      150.48      125.72      7.62 o 
   1   1  16       49.31       49.89      6.65 o 
   2   1  16      125.57      102.21      9.40 o 
  -9   2  16       12.68       16.15      5.69 o 
  -8   2  16       59.80       61.91      8.36 o 
  -7   2  16        1.70        2.54      7.74 o 
  -6   2  16       40.69       53.22     12.74 o 
  -5   2  16       42.57       44.13      7.34 o 
  -4   2  16      122.63      122.32      7.29 o 
  -3   2  16        7.22       10.82      6.32 o 
  -2   2  16        6.83        5.88      6.98 o 
  -1   2  16      167.40      165.94     11.87 o 
   0   2  16       31.14       33.95      8.19 o 
   1   2  16       18.04        9.29      7.40 o 
  -7   3  16       89.84      108.00     12.13 o 
  -6   3  16        0.04        2.32      8.34 o 
  -5   3  16      174.52      171.68      9.65 o 
  -4   3  16        3.17       -2.51      6.18 o 
  -3   3  16      172.52      150.22      9.08 o 
  -2   3  16       16.64       11.85      7.75 o 
  -1   3  16       77.20       87.05     14.56 o 
   0   3  16        0.96       10.11      8.50 o 
  -7   0  17       19.27        6.67     11.23 o 
  -5   0  17      100.30       87.38     11.83 o 
  -3   0  17      340.34      337.67     24.88 o 
  -1   0  17       36.57       29.13     13.96 o 
  -7   1  17       18.87       35.41      8.59 o 
  -6   1  17       34.42       33.29      7.50 o 
  -5   1  17        5.08       -2.96     10.01 o 
  -4   1  17       16.30       12.72      8.64 o 
  -3   1  17       10.10       16.95     17.60 o 
  -2   1  17        6.24        1.43      6.63 o 
  -1   1  17       17.68       12.01      6.39 o 
  -6   2  17       95.77      113.62     10.16 o 
  -5   2  17        1.34        6.60      9.10 o 
  -4   2  17        0.06        2.33      7.56 o 
  -3   2  17        3.11        6.95     10.92 o 
  -2   2  17       72.21       55.62      9.21 o 
                                                 
